# Supplementary material for: 6-(3-Pyrid­yl)-3-(3,4,5-trimethoxy­phen­yl)-1,2,4-triazolo[3,4-b][1,3,4]thia­diazole
Source: Acta Crystallogr Sect E Struct Rep Online. 2008 Jul 5;64(Pt 8):o1402. doi: 10.1107/S1600536808019855 (PMC2962035; doi:10.1107/S1600536808019855)
Supplement: Supplementary file 2 [file e-64-o1402-Isup2.hkl]

# 
# h,k,l, Fc-squared, Fo-squared, sigma(Fo-squared) and status flag 
# 
data_I
_shelx_title ' R80617G in P2(1)/c' 
_shelx_refln_list_code          4 
_shelx_F_calc_maximum      116.02 
_exptl_crystal_F_000       768.00 
_reflns_d_resolution_high  0.7789 
 
loop_ 
 _symmetry_equiv_pos_as_xyz 
 'x, y, z' 
 '-x, y+1/2, -z+1/2' 
 '-x, -y, -z' 
 'x, -y-1/2, z-1/2' 
 
_cell_length_a     7.4682 
_cell_length_b    14.1276 
_cell_length_c    15.5502 
_cell_angle_alpha  90.000 
_cell_angle_beta   90.462 
_cell_angle_gamma  90.000 
 
_shelx_F_squared_multiplier     1.000 
 
loop_ 
 _refln_index_h 
 _refln_index_k 
 _refln_index_l 
 _refln_F_squared_calc 
 _refln_F_squared_meas 
 _refln_F_squared_sigma 
 _refln_observed_status 
   1   0   0     2283.91     2204.56     11.67 o 
   2   0   0     3881.61     3785.64     23.42 o 
   3   0   0     6282.05     6703.45     99.23 o 
   4   0   0     3066.73     3429.54     47.41 o 
   5   0   0      218.08      211.47      4.20 o 
   6   0   0      905.65      901.29     17.98 o 
   7   0   0     2039.60     2106.17     36.75 o 
   8   0   0       95.88       91.59      4.50 o 
   1   1   0     1807.94     1755.95     13.09 o 
   3   1   0     1011.58     1065.58      6.77 o 
   4   1   0     5446.79     5465.56     51.00 o 
   5   1   0      134.39      126.82      2.94 o 
   6   1   0      294.87      300.33      4.11 o 
   7   1   0      151.13      159.33      4.41 o 
   8   1   0      126.71      133.04      5.20 o 
   9   1   0      795.70      786.86     31.00 o 
   0   2   0     3825.73     3595.34     37.72 o 
   1   2   0      167.56      195.51      1.56 o 
   3   2   0     2651.58     2623.27     20.62 o 
   4   2   0     6720.19     6840.22     46.15 o 
   5   2   0        6.86       10.31      1.45 o 
   6   2   0       98.30       94.61      2.94 o 
   7   2   0      418.66      400.19      7.28 o 
   8   2   0      152.13      155.55      5.06 o 
   9   2   0      101.02       85.94      7.73 o 
   1   3   0     3718.69     3447.28     27.03 o 
   2   3   0        0.37        6.50      1.30 o 
   3   3   0       64.05       75.73      1.50 o 
   4   3   0      805.64      803.44      7.04 o 
   5   3   0      934.42      971.72     12.11 o 
   6   3   0     2157.07     2197.21     33.72 o 
   7   3   0      634.74      651.94     10.49 o 
   8   3   0      157.79      151.18      4.03 o 
   9   3   0      207.10      159.99     13.95 o 
   0   4   0      458.99      514.67      4.71 o 
   1   4   0       18.79       21.68      1.57 o 
   2   4   0      651.83      628.17      6.76 o 
   3   4   0     4247.41     4367.54     32.69 o 
   4   4   0      212.66      205.58      3.38 o 
   5   4   0      264.97      242.67      3.30 o 
   6   4   0      181.65      186.10      3.42 o 
   7   4   0        7.73        5.94      2.44 o 
   8   4   0        2.36        3.76      2.37 o 
   9   4   0       11.42        6.59      5.70 o 
   1   5   0      471.74      540.56      4.49 o 
   2   5   0     1914.76     2116.48     11.33 o 
   3   5   0      207.65      185.54      3.32 o 
   4   5   0      116.91      114.69      2.48 o 
   5   5   0        6.97        7.44      1.58 o 
   6   5   0       10.95       10.29      2.19 o 
   7   5   0      185.52      210.81      6.76 o 
   8   5   0       95.72       85.28      4.76 o 
   9   5   0      118.47      105.57      5.51 o 
   0   6   0     2231.09     2357.40     29.39 o 
   1   6   0     1749.44     1836.83     16.09 o 
   2   6   0     2573.23     2591.51     18.36 o 
   3   6   0      570.23      613.77      5.59 o 
   4   6   0     1160.81     1267.74     12.64 o 
   5   6   0        7.18        6.78      1.51 o 
   6   6   0        7.58       13.31      4.15 o 
   7   6   0      636.52      645.24     12.83 o 
   8   6   0       53.86       46.43      6.36 o 
   9   6   0        3.59        3.07      2.12 o 
   1   7   0      629.95      698.53      7.20 o 
   2   7   0      160.23      140.52      3.28 o 
   3   7   0      257.99      250.36      4.87 o 
   4   7   0      175.16      160.47      2.61 o 
   5   7   0      602.55      579.18      8.86 o 
   6   7   0      188.67      200.96      6.37 o 
   7   7   0       14.90       13.93      3.63 o 
   8   7   0      294.09      308.05     16.71 o 
   0   8   0     3076.64     3465.40    107.27 o 
   1   8   0     2239.52     2290.49     44.27 o 
   2   8   0      165.21      155.29      4.12 o 
   3   8   0       14.01       18.84      3.09 o 
   4   8   0      877.59      818.37     10.67 o 
   5   8   0      497.05      491.34      9.02 o 
   6   8   0      146.57      163.55      5.86 o 
   7   8   0       97.14      109.21     10.63 o 
   8   8   0        3.80        3.30      2.93 o 
   1   9   0        0.21        1.93      1.57 o 
   2   9   0      326.42      358.46      6.48 o 
   3   9   0      128.83      115.29      4.15 o 
   4   9   0     3048.13     3246.19     69.58 o 
   5   9   0        0.12        2.11      1.62 o 
   6   9   0      321.99      332.06      9.07 o 
   7   9   0        1.91        3.54      3.19 o 
   8   9   0        1.05        1.84      4.01 o 
   0  10   0     3123.88     3246.20     36.69 o 
   1  10   0      109.39      110.55      3.78 o 
   2  10   0     2462.35     2585.04     27.14 o 
   3  10   0      410.65      419.69      7.11 o 
   4  10   0      387.22      354.30      6.83 o 
   5  10   0      544.81      574.36     10.95 o 
   6  10   0       81.29       72.35      5.95 o 
   7  10   0        0.83        2.80      4.11 o 
   1  11   0      157.65      136.42      4.67 o 
   2  11   0     2009.90     2001.89     29.50 o 
   3  11   0       54.75       43.17      8.70 o 
   4  11   0      185.94      195.45      7.44 o 
   5  11   0      138.75      128.17      9.39 o 
   6  11   0      115.60      104.77      5.96 o 
   7  11   0       71.51       75.26      7.55 o 
   0  12   0      873.22      830.76     22.64 o 
   1  12   0      854.79      876.02     15.44 o 
   2  12   0       40.79       31.55      5.27 o 
   3  12   0       37.72       25.35      5.17 o 
   4  12   0      197.65      210.27      5.87 o 
   5  12   0       21.65       18.43      6.40 o 
   6  12   0       97.51      104.89      9.23 o 
   7  12   0      191.20      193.94     12.93 o 
   1  13   0      111.98       92.55      5.22 o 
   2  13   0       91.46       67.20      8.96 o 
   3  13   0       85.70       74.87      4.28 o 
   4  13   0       64.47       68.31      4.26 o 
   5  13   0      310.71      315.41      8.72 o 
   6  13   0      109.94      111.44     10.58 o 
   0  14   0      268.29      241.63      9.43 o 
   1  14   0      496.58      478.43     11.02 o 
   2  14   0      158.88      160.25      8.44 o 
   3  14   0      143.53      133.17      6.56 o 
   4  14   0       11.73        4.85      2.32 o 
   5  14   0        4.78        7.03      3.13 o 
   6  14   0      106.20      104.53     11.39 o 
   1  15   0        9.54       13.24      3.66 o 
   2  15   0       27.97       31.76      8.56 o 
   3  15   0       11.80        9.30      4.31 o 
   4  15   0        1.70        4.90      3.40 o 
   5  15   0      153.84      169.88     30.95 o 
   0  16   0       96.51      106.50     13.25 o 
   1  16   0      431.05      442.99     10.77 o 
   2  16   0       71.32       71.66      8.50 o 
   3  16   0      250.80      256.53      9.03 o 
   4  16   0      111.89      115.94      6.78 o 
   1  17   0        1.32        3.83      2.82 o 
   2  17   0       25.12       31.61      8.85 o 
   3  17   0      351.08      351.09     10.57 o 
   0  18   0      102.44       96.71      7.60 o 
   1  18   0      748.66      792.37     15.21 o 
  -9   1   1      215.02      202.94     10.64 o 
  -8   1   1       40.99       36.60      3.05 o 
  -7   1   1      973.84     1003.10     12.90 o 
  -6   1   1      650.22      701.52      8.96 o 
  -5   1   1     2027.70     2187.35     19.79 o 
  -4   1   1        0.94        1.82      0.68 o 
  -3   1   1      210.25      237.73      3.05 o 
  -1   1   1       44.50       48.10      0.83 o 
   0   1   1     6176.34       -0.55      0.55 o 
   1   1   1       22.90       25.59      0.95 o 
   3   1   1        6.57        8.49      1.32 o 
   4   1   1     1353.04     1419.71     13.21 o 
   5   1   1      308.16      336.76      4.87 o 
   6   1   1      155.76      165.38      3.16 o 
   7   1   1      223.67      221.46      4.56 o 
   8   1   1       51.14       50.70      5.48 o 
  -9   2   1        0.30        2.78      4.40 o 
  -8   2   1       26.02       32.64      4.01 o 
  -7   2   1       16.72       17.34      4.07 o 
  -6   2   1       46.02       50.14      3.28 o 
  -5   2   1       40.83       40.13      2.35 o 
  -4   2   1       28.55       17.61      2.02 o 
  -3   2   1        6.43        8.62      1.32 o 
  -2   2   1       91.55       95.75      1.76 o 
  -1   2   1     3115.23     3130.17     19.72 o 
   0   2   1     5919.37     5619.89     59.62 o 
   1   2   1     1055.36      978.06      9.19 o 
   3   2   1      144.18      155.22      1.97 o 
   4   2   1       66.20       59.71      2.35 o 
   5   2   1      238.56      273.95      3.97 o 
   6   2   1       13.55       14.02      2.78 o 
   7   2   1      275.43      282.44      4.93 o 
   8   2   1      438.40      432.96      9.01 o 
   9   2   1      249.35      244.70     13.40 o 
  -9   3   1      107.31      120.64      8.81 o 
  -8   3   1       64.97       68.00      5.52 o 
  -7   3   1      267.70      258.88      4.93 o 
  -6   3   1      561.18      582.98     14.15 o 
  -5   3   1     1030.95     1038.42     10.56 o 
  -4   3   1      196.23      179.57      2.76 o 
  -3   3   1       79.47       92.72      1.74 o 
  -2   3   1     1268.25     1202.54      8.55 o 
  -1   3   1     1474.87     1452.25     13.74 o 
   0   3   1     9126.21     8575.83     74.02 o 
   1   3   1      170.29      143.85      1.71 o 
   2   3   1    13459.64    13909.41    623.21 o 
   3   3   1     1186.48     1203.40      8.92 o 
   4   3   1     1189.55     1239.43      9.45 o 
   5   3   1      795.54      799.77      8.33 o 
   6   3   1      573.99      592.11     11.21 o 
   7   3   1       25.16       27.81      3.21 o 
   8   3   1       14.77       17.55      4.54 o 
   9   3   1      159.38      166.71      7.54 o 
  -9   4   1      105.23       88.01      6.48 o 
  -8   4   1       20.54       12.53      4.49 o 
  -7   4   1       17.38       16.31      4.69 o 
  -6   4   1        0.00        1.83      1.50 o 
  -5   4   1      163.65      173.46      4.31 o 
  -4   4   1       44.22       53.26      2.03 o 
  -3   4   1        0.07        1.38      0.64 o 
  -2   4   1     1164.13     1126.32     12.64 o 
  -1   4   1        1.01        6.79      1.36 o 
   0   4   1     4956.18     4550.10     38.33 o 
   1   4   1      125.59      124.15      2.09 o 
   2   4   1      743.62      697.20      4.09 o 
   3   4   1     4192.52     4307.14     59.34 o 
   4   4   1    12710.59    13009.12     69.86 o 
   5   4   1      452.43      466.62      5.61 o 
   6   4   1      991.56     1021.26     15.91 o 
   7   4   1       37.61       32.13      4.20 o 
   8   4   1        0.03        2.27      2.33 o 
   9   4   1      256.67      238.38     11.44 o 
  -9   5   1       95.81      113.82      5.99 o 
  -8   5   1       47.02       45.16      9.33 o 
  -7   5   1      104.50      108.66      4.53 o 
  -6   5   1      682.63      684.28     10.37 o 
  -5   5   1      624.72      622.37      7.50 o 
  -4   5   1     3659.81     3682.06     17.70 o 
  -3   5   1       15.87       18.04      2.37 o 
  -2   5   1      874.98      827.88     10.79 o 
  -1   5   1      101.20      102.09      1.66 o 
   0   5   1     3333.59     3185.03     29.92 o 
   1   5   1     2417.02     2411.33     13.46 o 
   2   5   1     1767.49     1861.80     15.55 o 
   3   5   1      532.95      518.52      4.80 o 
   4   5   1        0.72        2.84      0.90 o 
   5   5   1     1759.42     1810.63     16.08 o 
   6   5   1      198.29      195.73      6.80 o 
   7   5   1     1376.29     1442.32     25.79 o 
   8   5   1      432.26      419.60     15.76 o 
   9   5   1        0.17        2.89      2.17 o 
  -9   6   1        1.02        0.82      2.43 o 
  -8   6   1       84.52       91.21      5.66 o 
  -7   6   1      153.41      163.51      5.52 o 
  -6   6   1       23.61       21.29      5.91 o 
  -5   6   1        0.91        4.72      1.59 o 
  -4   6   1      481.92      519.38      5.77 o 
  -3   6   1       83.36       72.68      1.80 o 
  -2   6   1      176.90      181.51      3.32 o 
  -1   6   1     1956.97     2025.60     17.04 o 
   0   6   1     2663.57     2703.46     26.42 o 
   1   6   1     1949.15     1958.58     22.50 o 
   2   6   1     1305.61     1289.99     11.56 o 
   3   6   1      227.63      192.78      3.15 o 
   4   6   1      597.42      594.11      6.70 o 
   5   6   1     1737.48     1759.40     25.05 o 
   6   6   1     2699.83     2758.19     43.53 o 
   7   6   1        6.02        5.39      2.32 o 
   8   6   1        8.23        8.08      3.20 o 
   9   6   1        0.65        1.57      1.81 o 
  -8   7   1      147.50      181.81     11.92 o 
  -7   7   1       61.75       76.02      7.27 o 
  -6   7   1      159.24      160.47      5.62 o 
  -5   7   1      332.68      357.30      5.45 o 
  -4   7   1      470.57      441.56     10.61 o 
  -3   7   1     1127.19     1162.23      7.01 o 
  -2   7   1     4149.02     4343.64     53.17 o 
  -1   7   1      370.53      367.05      4.58 o 
   0   7   1     2464.90     2524.56     20.93 o 
   1   7   1      305.43      321.50      4.41 o 
   2   7   1       42.17       49.96      2.07 o 
   3   7   1      124.45      126.41      2.84 o 
   4   7   1       22.25       26.22      2.82 o 
   5   7   1      219.69      233.27      7.54 o 
   6   7   1     1048.93     1070.42     18.15 o 
   7   7   1        0.99        2.92      2.11 o 
   8   7   1      419.39      407.81     15.70 o 
  -8   8   1       35.08       39.18      6.83 o 
  -7   8   1       27.60       39.52     13.80 o 
  -6   8   1      597.53      573.85     10.73 o 
  -5   8   1      781.67      823.01     11.55 o 
  -4   8   1      116.38      110.36      3.96 o 
  -3   8   1      375.32      383.78      8.40 o 
  -2   8   1      185.04      240.48      5.40 o 
  -1   8   1        1.20       -0.17      1.63 o 
   0   8   1       30.64       40.57      6.80 o 
   1   8   1      187.35      166.23      2.83 o 
   2   8   1     3172.74     3278.98     44.16 o 
   3   8   1     1021.04     1095.65     11.45 o 
   4   8   1      352.95      347.31      3.99 o 
   5   8   1        3.80        4.18      2.16 o 
   6   8   1      735.92      727.90     13.27 o 
   7   8   1      343.14      347.98     10.06 o 
   8   8   1       61.46       66.82      9.08 o 
  -8   9   1        0.61        4.43      4.51 o 
  -7   9   1      210.40      198.91     10.79 o 
  -6   9   1        2.94        1.15      1.31 o 
  -5   9   1      434.90      467.17     10.77 o 
  -4   9   1      146.85      140.22      5.72 o 
  -3   9   1     2439.33     2519.14     27.64 o 
  -2   9   1     1198.20     1136.48     14.33 o 
  -1   9   1       34.53       37.25      4.96 o 
   0   9   1      104.55      106.36      6.30 o 
   1   9   1     1044.71     1183.96     11.12 o 
   2   9   1       19.51       11.88      2.84 o 
   3   9   1      329.00      336.15      6.44 o 
   4   9   1     1925.30     2070.09     27.17 o 
   5   9   1       41.83       44.01      5.80 o 
   6   9   1       26.05       23.73      6.36 o 
   7   9   1       53.61       45.95     11.21 o 
   8   9   1       18.78       15.74      5.17 o 
  -7  10   1        2.21        3.62      2.44 o 
  -6  10   1        5.06        2.77      1.70 o 
  -5  10   1       68.63       61.45      4.79 o 
  -4  10   1       48.60       51.40      6.08 o 
  -3  10   1      132.27      120.12      4.63 o 
  -2  10   1      378.20      345.16      5.73 o 
  -1  10   1        9.88       11.23      2.69 o 
   0  10   1        0.60        2.86      2.19 o 
   1  10   1        1.30        1.55      2.01 o 
   2  10   1       36.30       39.72      7.22 o 
   3  10   1       20.76       17.57      4.29 o 
   4  10   1      252.68      229.81      5.09 o 
   5  10   1        9.69        4.33      2.16 o 
   6  10   1        5.00        4.79      2.46 o 
   7  10   1       16.28       14.64      5.81 o 
  -7  11   1       21.11       14.01      8.43 o 
  -6  11   1        0.28        6.33      4.28 o 
  -5  11   1      121.93      116.30      4.73 o 
  -4  11   1      352.89      326.56      5.77 o 
  -3  11   1      530.71      574.98     10.91 o 
  -2  11   1     1662.85     1704.42     26.62 o 
  -1  11   1       34.30       31.78      4.99 o 
   0  11   1        3.44        3.50      2.61 o 
   1  11   1      533.68      499.82      8.56 o 
   2  11   1       73.17       80.17      5.23 o 
   3  11   1       10.18       10.63      3.55 o 
   4  11   1      544.13      519.63     13.02 o 
   5  11   1      272.27      282.18      7.67 o 
   6  11   1        0.12        1.13      2.15 o 
   7  11   1        0.04        4.49      3.04 o 
  -7  12   1       86.38       86.78     12.97 o 
  -6  12   1       10.81       11.70      4.54 o 
  -5  12   1       19.67       17.55      5.04 o 
  -4  12   1       28.25       15.36      4.38 o 
  -3  12   1       13.53       17.70      4.46 o 
  -2  12   1      170.50      154.43      7.28 o 
  -1  12   1      225.58      191.82      5.68 o 
   0  12   1      556.86      508.09      8.44 o 
   1  12   1      697.07      643.57     15.82 o 
   2  12   1     1033.81     1028.90     14.51 o 
   3  12   1      397.15      396.04      9.46 o 
   4  12   1      335.82      340.54      8.68 o 
   5  12   1       56.05       59.70      5.80 o 
   6  12   1       23.72       22.78      8.86 o 
   7  12   1      229.03      223.19     10.50 o 
  -6  13   1      629.13      681.20     16.89 o 
  -5  13   1        2.53        1.58      2.83 o 
  -4  13   1       23.80       28.72      7.74 o 
  -3  13   1      169.58      170.72      5.75 o 
  -2  13   1       79.16       83.79      6.36 o 
  -1  13   1      444.00      413.64     10.05 o 
   0  13   1     2178.75     2285.77     34.53 o 
   1  13   1        6.25       11.52      3.35 o 
   2  13   1       56.07       54.08      9.36 o 
   3  13   1      137.51      144.30      5.70 o 
   4  13   1       21.13       23.40      6.56 o 
   5  13   1        2.83        3.52      2.69 o 
   6  13   1      370.60      364.74     12.50 o 
  -6  14   1        4.44        2.71      4.45 o 
  -5  14   1      150.69      137.08     10.24 o 
  -4  14   1      243.93      242.96      8.94 o 
  -3  14   1      290.21      286.97      7.65 o 
  -2  14   1        0.05        1.98      1.72 o 
  -1  14   1        6.05        2.04      3.10 o 
   0  14   1        4.92        2.44      2.80 o 
   1  14   1     1087.69     1087.20     19.04 o 
   2  14   1     1259.21     1241.40     13.47 o 
   3  14   1     1547.12     1504.73     22.53 o 
   4  14   1      462.15      465.00     14.93 o 
   5  14   1      198.13      217.63      8.00 o 
   6  14   1      279.64      285.16     13.62 o 
  -5  15   1       91.88       99.22      9.01 o 
  -4  15   1      252.55      275.53      9.93 o 
  -3  15   1      140.67      153.09      7.90 o 
  -2  15   1      338.43      383.70      9.23 o 
  -1  15   1       80.96       82.15      4.95 o 
   0  15   1       43.52       54.57      8.34 o 
   1  15   1      217.94      210.35      6.40 o 
   2  15   1      198.51      202.95      6.42 o 
   3  15   1       14.32       13.37      4.74 o 
   4  15   1        5.81        4.90      3.20 o 
   5  15   1      387.29      428.57     10.50 o 
  -4  16   1       43.02       23.28      9.79 o 
  -3  16   1        2.57        3.03      2.82 o 
  -2  16   1      396.62      390.95     11.06 o 
  -1  16   1      581.49      546.79     10.20 o 
   0  16   1      388.94      347.92      8.29 o 
   1  16   1       90.06      100.26      7.66 o 
   2  16   1       15.81       18.73      5.32 o 
   3  16   1      156.43      182.73     11.90 o 
   4  16   1      868.34     1006.03     17.13 o 
  -3  17   1      211.73      210.31      8.39 o 
  -2  17   1       96.98       98.59      5.16 o 
  -1  17   1      103.46      109.52      7.42 o 
   0  17   1        5.76        6.19      2.43 o 
   1  17   1       20.31       11.79      4.61 o 
   2  17   1       15.17       15.53      5.40 o 
   3  17   1       59.56       64.55      9.57 o 
  -1  18   1       51.01       45.22     28.71 o 
   0  18   1      423.76      494.98     14.02 o 
  -9   0   2       38.95       48.77      6.45 o 
  -8   0   2      179.18      152.49      5.70 o 
  -7   0   2       32.08       29.54      6.09 o 
  -6   0   2     1560.84     1568.49     33.56 o 
  -5   0   2       75.42       69.09      2.97 o 
  -4   0   2     2040.93     2202.60     21.54 o 
  -3   0   2      369.43      406.48      4.93 o 
  -2   0   2     2295.42     2177.27     22.01 o 
  -1   0   2      126.68      126.04      2.62 o 
   0   0   2     2285.31     2113.38     16.44 o 
   2   0   2       61.39       66.93      1.75 o 
   3   0   2     1977.87     1886.24     15.50 o 
   4   0   2      802.03      769.60      9.29 o 
   5   0   2     1062.92     1084.08     30.67 o 
   6   0   2     1757.62     1734.19     47.59 o 
   7   0   2      424.52      401.31      9.98 o 
   8   0   2      506.95      551.78     19.08 o 
   9   0   2       61.74       67.17      6.04 o 
  -9   1   2       33.56       40.66      9.42 o 
  -8   1   2      136.82      118.73      3.99 o 
  -7   1   2      197.69      201.54      3.73 o 
  -6   1   2      121.83      110.55      2.64 o 
  -5   1   2     2023.23     1979.66     17.96 o 
  -4   1   2      225.33      198.06      4.34 o 
  -3   1   2       10.25        5.34      1.04 o 
  -2   1   2       30.85       26.66      1.08 o 
  -1   1   2       55.10       63.93      1.12 o 
   2   1   2     9453.36     9217.18     67.35 o 
   3   1   2      761.53      722.00      8.40 o 
   4   1   2      561.62      515.51      6.81 o 
   5   1   2        2.19        4.95      1.15 o 
   6   1   2      837.87      836.69     17.02 o 
   7   1   2      112.83      108.47      3.36 o 
   8   1   2        1.15        2.83      1.59 o 
   9   1   2      189.91      205.90     10.19 o 
  -9   2   2       99.84      103.74     10.18 o 
  -8   2   2      599.89      587.52     12.55 o 
  -7   2   2      134.46      132.01      3.17 o 
  -6   2   2       34.50       35.48      2.61 o 
  -5   2   2      127.72      125.70      2.59 o 
  -4   2   2       29.05       36.27      2.06 o 
  -3   2   2      572.59      598.19      4.74 o 
  -2   2   2     1994.81     1976.76     16.17 o 
  -1   2   2     1311.32     1292.76      9.48 o 
   0   2   2     5492.21     5292.18     36.97 o 
   1   2   2     2230.53     2075.11     18.43 o 
   2   2   2       64.17       79.29      1.39 o 
   3   2   2       18.43       24.33      1.49 o 
   4   2   2     2692.20     2800.83     23.34 o 
   5   2   2      529.20      527.74      6.26 o 
   6   2   2      626.47      614.30     10.38 o 
   7   2   2      143.51      149.79      4.30 o 
   8   2   2      303.49      299.61      8.20 o 
   9   2   2      103.90       92.42      7.95 o 
  -9   3   2        9.36        8.29      3.06 o 
  -8   3   2      366.91      340.63      8.04 o 
  -7   3   2      133.73      134.42      3.10 o 
  -6   3   2       25.38       24.98      2.80 o 
  -5   3   2      401.63      406.81      5.43 o 
  -4   3   2      129.38      122.05      2.12 o 
  -3   3   2      611.48      629.29      4.33 o 
  -2   3   2     1375.88     1281.01     14.34 o 
  -1   3   2     1312.45     1246.47      8.09 o 
   0   3   2     3222.31     3170.87     32.02 o 
   1   3   2     1689.29     1615.01     14.64 o 
   2   3   2       68.36       66.69      2.18 o 
   3   3   2      448.55      464.11      5.03 o 
   4   3   2     8475.80     8664.36     50.10 o 
   5   3   2       33.95       40.81      2.20 o 
   6   3   2       19.81       22.74      1.92 o 
   7   3   2      159.79      168.27      4.18 o 
   8   3   2       11.05       10.06      3.13 o 
   9   3   2       44.79       36.80     12.31 o 
  -9   4   2        9.07        5.42      3.69 o 
  -8   4   2       21.62       20.44      6.44 o 
  -7   4   2        0.17        0.70      1.02 o 
  -6   4   2      214.64      216.69      4.50 o 
  -5   4   2      114.63      126.06      2.49 o 
  -4   4   2       94.14       96.13      2.57 o 
  -3   4   2      277.48      308.63      3.56 o 
  -2   4   2      283.95      291.01      2.67 o 
  -1   4   2      256.48      257.88      2.79 o 
   0   4   2      108.94      105.73      1.81 o 
   1   4   2      159.69      174.40      2.81 o 
   2   4   2      835.60      885.51     11.45 o 
   3   4   2     1390.49     1360.00     15.02 o 
   4   4   2     4472.21     4592.81     30.19 o 
   5   4   2      491.80      495.68      7.42 o 
   6   4   2      239.03      230.74      4.60 o 
   7   4   2       71.81       68.58      3.46 o 
   8   4   2      843.04      847.40     23.72 o 
   9   4   2      231.04      240.71      9.82 o 
  -9   5   2       42.80       29.70      9.63 o 
  -8   5   2      134.35      137.88      5.45 o 
  -7   5   2      142.00      143.99      9.32 o 
  -6   5   2        1.44        2.53      1.10 o 
  -5   5   2      178.39      172.27      2.94 o 
  -4   5   2       23.61       25.63      2.37 o 
  -3   5   2      494.01      508.77      5.37 o 
  -2   5   2        0.91        6.67      1.40 o 
  -1   5   2      373.08      383.25      5.40 o 
   0   5   2       32.59       44.26      1.33 o 
   1   5   2       27.11       44.75      1.48 o 
   2   5   2      197.97      200.59      2.62 o 
   3   5   2      130.10      120.81      2.55 o 
   4   5   2      891.88      978.56     10.64 o 
   5   5   2      488.47      511.86      7.86 o 
   6   5   2      859.67      837.44     13.26 o 
   7   5   2       18.06       12.51      3.77 o 
   8   5   2      216.40      188.68      8.78 o 
   9   5   2       52.30       52.14      5.05 o 
  -8   6   2      255.13      265.14     10.28 o 
  -7   6   2      142.43      143.75      6.30 o 
  -6   6   2        1.84        4.51      1.67 o 
  -5   6   2       10.46        9.87      2.02 o 
  -4   6   2      435.57      453.33      6.35 o 
  -3   6   2       52.18       45.05      1.74 o 
  -2   6   2      777.02      816.22      7.98 o 
  -1   6   2      545.45      618.24      5.58 o 
   0   6   2      865.35      897.63      5.85 o 
   1   6   2      106.84      112.61      2.34 o 
   2   6   2      542.54      469.91      5.08 o 
   3   6   2      670.65      739.11      4.67 o 
   4   6   2        8.48       16.60      3.33 o 
   5   6   2      632.01      628.32      9.30 o 
   6   6   2      540.59      536.24     11.19 o 
   7   6   2        1.64        2.99      2.73 o 
   8   6   2      642.95      667.27     19.15 o 
  -8   7   2       16.64       13.84      3.96 o 
  -7   7   2      299.17      317.64     10.51 o 
  -6   7   2      254.95      248.13      6.53 o 
  -5   7   2      131.69      131.95      3.45 o 
  -4   7   2      496.15      476.45      6.38 o 
  -3   7   2      750.99      736.52      9.05 o 
  -2   7   2     1566.48     1611.28     19.94 o 
  -1   7   2     1517.85     1617.06     14.00 o 
   0   7   2        4.96       12.34      1.48 o 
   1   7   2      146.70      184.31      3.16 o 
   2   7   2      806.18      876.16      9.52 o 
   3   7   2       48.35       56.11      1.84 o 
   4   7   2      963.28     1030.72     11.86 o 
   5   7   2        0.52        1.36      1.90 o 
   6   7   2      703.05      740.86     13.41 o 
   7   7   2      536.85      527.53     13.36 o 
   8   7   2      620.51      592.37     27.31 o 
  -8   8   2       49.74       54.77     10.54 o 
  -7   8   2       13.03       10.97      4.36 o 
  -6   8   2      310.07      294.62      7.32 o 
  -5   8   2        0.02        0.90      1.54 o 
  -4   8   2        0.06        1.08      1.60 o 
  -3   8   2        0.32        3.87      1.41 o 
  -2   8   2       75.20       84.94      5.12 o 
  -1   8   2     3620.14     3909.47     27.98 o 
   0   8   2       22.67       19.09      4.33 o 
   1   8   2     1488.55     1472.45     13.80 o 
   2   8   2      503.20      426.21      6.69 o 
   3   8   2      152.25      134.77      2.45 o 
   4   8   2      510.78      476.73      6.81 o 
   5   8   2      114.08      107.67      5.44 o 
   6   8   2     1476.74     1533.43     18.36 o 
   7   8   2     1327.01     1298.51     29.48 o 
   8   8   2      266.45      255.75     13.27 o 
  -8   9   2      181.73      192.47     10.18 o 
  -7   9   2      104.27      106.24      9.70 o 
  -6   9   2      569.76      603.48      9.82 o 
  -5   9   2      386.27      395.77      6.79 o 
  -4   9   2     1156.58     1103.38     17.37 o 
  -3   9   2      168.05      160.70      5.19 o 
  -2   9   2     1476.93     1493.60     17.44 o 
  -1   9   2      183.90      149.22      4.55 o 
   0   9   2     2320.47     2484.71     36.70 o 
   1   9   2      162.62      170.16      5.21 o 
   2   9   2      616.59      625.73      8.15 o 
   3   9   2      208.62      202.60      3.56 o 
   4   9   2      117.84      114.13      2.85 o 
   5   9   2        3.85        5.07      2.05 o 
   6   9   2       68.27       57.79      6.49 o 
   7   9   2       37.06       40.49      6.38 o 
   8   9   2       21.84       15.75      8.72 o 
  -7  10   2       31.77       35.63      6.80 o 
  -6  10   2      131.86      143.35      6.62 o 
  -5  10   2      154.86      153.67      4.60 o 
  -4  10   2      815.66      807.94     18.26 o 
  -3  10   2     1728.11     1798.62     27.08 o 
  -2  10   2       28.36       24.73      4.84 o 
  -1  10   2        1.80        4.06      1.73 o 
   0  10   2      126.96      102.32      3.63 o 
   1  10   2      771.06      744.52     10.24 o 
   2  10   2       10.62        9.05      3.22 o 
   3  10   2     1687.47     1681.53     25.12 o 
   4  10   2     1425.50     1420.09     28.11 o 
   5  10   2     1585.04     1704.64     32.71 o 
   6  10   2      204.85      221.04      7.73 o 
   7  10   2       43.74       43.15      8.52 o 
  -7  11   2      139.31      146.76      8.31 o 
  -6  11   2      299.39      321.33     14.86 o 
  -5  11   2      725.16      743.08      9.86 o 
  -4  11   2      647.62      662.93     10.50 o 
  -3  11   2      695.57      711.47     12.19 o 
  -2  11   2      279.96      278.46      5.71 o 
  -1  11   2       32.78       37.39      6.54 o 
   0  11   2     1031.17     1037.31     14.79 o 
   1  11   2      362.58      380.75      6.49 o 
   2  11   2     1047.52     1108.54     28.82 o 
   3  11   2      175.22      182.84      5.82 o 
   4  11   2       34.28       36.90      7.65 o 
   5  11   2       10.44       11.44      4.54 o 
   6  11   2      174.04      168.83      8.54 o 
   7  11   2       36.19       26.15     12.03 o 
  -7  12   2      227.84      255.12     11.40 o 
  -6  12   2       84.82       88.52      7.03 o 
  -5  12   2        1.18        3.88      2.41 o 
  -4  12   2      201.89      197.97      6.40 o 
  -3  12   2       75.93       62.08      5.83 o 
  -2  12   2       14.62       16.83      4.11 o 
  -1  12   2     1642.04     1636.39     20.62 o 
   0  12   2      536.32      513.26     10.69 o 
   1  12   2      165.35      168.45      5.59 o 
   2  12   2      383.99      377.74      7.32 o 
   3  12   2      556.30      556.26     10.77 o 
   4  12   2      493.44      477.87     10.90 o 
   5  12   2      321.65      303.15      9.62 o 
   6  12   2      285.90      297.30     10.46 o 
   7  12   2      114.63      127.03      8.35 o 
  -6  13   2      289.92      280.77     24.69 o 
  -5  13   2      274.69      269.83      9.15 o 
  -4  13   2      128.81      125.32      5.75 o 
  -3  13   2        0.97        4.24      1.83 o 
  -2  13   2        0.35        2.19      1.91 o 
  -1  13   2      823.45      846.11     14.02 o 
   0  13   2        1.60        4.39      2.80 o 
   1  13   2      211.04      190.39      6.32 o 
   2  13   2       86.00       77.82      7.41 o 
   3  13   2       51.04       46.13      8.12 o 
   4  13   2        0.63        6.12      3.93 o 
   5  13   2      103.67      102.52      8.16 o 
   6  13   2       80.57       85.24      7.83 o 
  -6  14   2        7.06        8.80      5.71 o 
  -5  14   2       36.37       24.79     14.18 o 
  -4  14   2        0.07        5.33      3.11 o 
  -3  14   2       39.99       53.04      8.59 o 
  -2  14   2       98.33       84.40      5.46 o 
  -1  14   2       51.23       48.82      5.87 o 
   0  14   2     1070.90     1103.85     20.96 o 
   1  14   2      241.42      261.09      8.34 o 
   2  14   2       15.73       11.98      3.32 o 
   3  14   2       84.09       82.34      5.24 o 
   4  14   2       84.86       83.41      9.56 o 
   5  14   2       21.42       15.76      8.34 o 
  -5  15   2       69.13       62.86     18.26 o 
  -4  15   2       15.93       20.30      7.01 o 
  -3  15   2      349.07      323.62      7.64 o 
  -2  15   2      275.12      247.61      7.93 o 
  -1  15   2       26.27       22.74      6.87 o 
   0  15   2      151.08      125.11      5.89 o 
   1  15   2      202.87      176.49      7.37 o 
   2  15   2      668.09      648.82     14.02 o 
   3  15   2        9.93       11.62      4.85 o 
   4  15   2       31.71       29.12     11.20 o 
   5  15   2       12.29       11.90      5.45 o 
  -4  16   2        4.21        6.00      2.96 o 
  -3  16   2       49.34       33.76      7.99 o 
  -2  16   2      156.02      145.27      6.34 o 
  -1  16   2        1.64        3.05      2.38 o 
   0  16   2       23.42       19.50      4.04 o 
   1  16   2       19.13       13.89      4.46 o 
   2  16   2      107.54      103.71      7.24 o 
   3  16   2      216.21      237.67      8.99 o 
   4  16   2       37.17       14.33      5.85 o 
  -3  17   2       18.70       11.85      5.70 o 
  -2  17   2      402.51      405.59     10.09 o 
  -1  17   2       53.19       56.89      8.10 o 
   0  17   2       74.56       91.88      5.91 o 
   1  17   2       31.00       26.93      5.23 o 
   2  17   2       96.55      100.09      8.69 o 
   3  17   2      127.20      111.72     10.44 o 
   0  18   2       22.56       16.10      7.43 o 
  -9   1   3       43.68       39.78      6.04 o 
  -8   1   3       38.13       44.22      4.56 o 
  -7   1   3        3.77        2.37      1.27 o 
  -6   1   3      727.73      753.20     11.83 o 
  -5   1   3      204.70      197.17      3.51 o 
  -4   1   3     3162.64     3127.57     30.21 o 
  -3   1   3      207.39      229.23      2.58 o 
  -2   1   3        2.86        3.58      0.99 o 
  -1   1   3      129.52      141.03      2.37 o 
   0   1   3     1555.27     1436.12      9.46 o 
   1   1   3       14.94       14.34      1.21 o 
   2   1   3     1006.30      996.21      8.84 o 
   3   1   3      864.80      941.98      8.22 o 
   4   1   3      565.06      608.23      7.93 o 
   5   1   3      243.09      272.50      4.51 o 
   6   1   3       14.09       10.94      2.22 o 
   7   1   3       13.53        8.70      2.85 o 
   8   1   3       92.58       89.21      8.57 o 
   9   1   3       12.31        6.83      5.41 o 
  -9   2   3        7.09        3.80      2.52 o 
  -8   2   3       33.14       41.61      5.05 o 
  -7   2   3      412.50      430.50      7.41 o 
  -6   2   3      105.58       98.49      2.84 o 
  -5   2   3      455.96      464.97      5.89 o 
  -4   2   3       18.78       19.03      2.07 o 
  -3   2   3      252.59      242.91      3.00 o 
  -2   2   3       10.21       14.21      1.55 o 
  -1   2   3      298.20      310.62      3.07 o 
   0   2   3       95.59      104.19      1.74 o 
   1   2   3      101.53       93.78      1.38 o 
   2   2   3      526.18      499.43      4.81 o 
   3   2   3      873.13      971.66      9.01 o 
   4   2   3      481.54      513.67      4.76 o 
   5   2   3      379.22      378.55      5.49 o 
   6   2   3       78.62       75.95      3.94 o 
   7   2   3      106.34      103.64      3.78 o 
   8   2   3      157.04      155.22     14.90 o 
   9   2   3      111.97      100.29     12.06 o 
  -9   3   3       74.19       67.28      7.57 o 
  -8   3   3        1.51        0.81      1.25 o 
  -7   3   3      219.33      214.86      4.64 o 
  -6   3   3        1.04        4.82      1.37 o 
  -5   3   3      258.57      238.30      3.52 o 
  -4   3   3       84.06      111.46      2.36 o 
  -3   3   3     5814.74     5900.14     31.89 o 
  -2   3   3     1245.91     1212.09     19.34 o 
  -1   3   3     1129.35     1152.56      8.55 o 
   0   3   3       18.58       26.69      2.75 o 
   1   3   3       76.39       75.06      1.52 o 
   2   3   3     2969.66       -0.48      0.48 o 
   3   3   3       80.31       74.84      1.65 o 
   4   3   3     2268.91     2327.96     37.48 o 
   5   3   3      602.90      603.15      8.31 o 
   6   3   3       25.54       27.14      1.37 o 
   7   3   3       27.01       23.85      5.46 o 
   8   3   3       99.59      109.73      6.99 o 
   9   3   3       11.91       10.08      6.54 o 
  -9   4   3      176.95      200.54     17.61 o 
  -8   4   3      161.94      173.94      4.99 o 
  -7   4   3       10.25        9.56      2.80 o 
  -6   4   3       98.01       95.88      4.56 o 
  -5   4   3      491.04      529.06      8.16 o 
  -4   4   3      262.03      236.39      3.99 o 
  -3   4   3     2695.33     2827.32     28.41 o 
  -2   4   3      172.66      164.05      2.24 o 
  -1   4   3      383.24      396.42      3.89 o 
   0   4   3      489.77      449.82      5.11 o 
   1   4   3      216.88      195.36      2.27 o 
   2   4   3      919.36      932.57      7.15 o 
   3   4   3     1660.41     1755.41     15.50 o 
   4   4   3      439.59      479.12      7.27 o 
   5   4   3      171.35      161.53      3.46 o 
   6   4   3      833.29      827.67     12.30 o 
   7   4   3      697.31      734.51     14.20 o 
   8   4   3      119.86      120.55      6.96 o 
   9   4   3      116.12      115.68     10.08 o 
  -9   5   3        2.84        4.28      2.87 o 
  -8   5   3        0.15       -1.17      1.79 o 
  -7   5   3        4.38        4.26      1.97 o 
  -6   5   3      373.43      380.26      5.01 o 
  -5   5   3      468.96      453.21      4.67 o 
  -4   5   3      351.64      324.11      5.76 o 
  -3   5   3        0.16        1.63      0.83 o 
  -2   5   3      793.70      743.14     11.57 o 
  -1   5   3     6191.27     6259.33     39.60 o 
   0   5   3      523.54      493.25      4.12 o 
   1   5   3     8942.88     9211.33     81.24 o 
   2   5   3     1051.43     1152.22     16.01 o 
   3   5   3      209.94      184.61      2.05 o 
   4   5   3      375.42      395.12      7.67 o 
   5   5   3       69.20       64.02      2.14 o 
   6   5   3     4905.59     5025.66     75.85 o 
   7   5   3       20.29       19.92      4.75 o 
   8   5   3      327.13      343.60     10.53 o 
   9   5   3       73.30       76.31     11.97 o 
  -8   6   3       14.33       15.59      5.78 o 
  -7   6   3      119.65      128.30      5.65 o 
  -6   6   3      911.07      916.93     12.19 o 
  -5   6   3       50.98       44.46      2.50 o 
  -4   6   3      482.73      470.54      6.14 o 
  -3   6   3        6.19        6.54      1.35 o 
  -2   6   3        0.03        1.79      1.02 o 
  -1   6   3      577.29      679.98      6.75 o 
   0   6   3      297.05      322.85      3.97 o 
   1   6   3     3457.40     3794.53     42.90 o 
   2   6   3      180.32      233.92      2.88 o 
   3   6   3     1408.65     1387.18     22.26 o 
   4   6   3       44.02       53.16      2.55 o 
   5   6   3      746.12      739.27     12.02 o 
   6   6   3      516.21      513.07     12.29 o 
   7   6   3      327.24      332.01      7.79 o 
   8   6   3     1493.73     1537.27     36.80 o 
  -8   7   3        0.34        1.70      2.13 o 
  -7   7   3        4.84        5.11      3.48 o 
  -6   7   3       16.57       16.30      3.46 o 
  -5   7   3        0.51        2.89      1.37 o 
  -4   7   3      904.92      896.23     11.56 o 
  -3   7   3      284.91      281.80      7.20 o 
  -2   7   3      181.89      163.34      3.54 o 
  -1   7   3      969.97      973.70     12.14 o 
   0   7   3     1016.85     1072.55     10.04 o 
   1   7   3      291.01      226.37      3.37 o 
   2   7   3      467.27      523.04      6.58 o 
   3   7   3      104.20       92.36      2.28 o 
   4   7   3        4.03        6.06      1.60 o 
   5   7   3      538.96      559.89     10.98 o 
   6   7   3        1.06        3.78      2.25 o 
   7   7   3      257.64      266.71      8.95 o 
   8   7   3      115.59      100.64      6.82 o 
  -8   8   3      424.52      425.19     12.44 o 
  -7   8   3        7.31        6.16      2.90 o 
  -6   8   3        8.42        6.82      2.52 o 
  -5   8   3       29.47       29.22      2.92 o 
  -4   8   3      288.89      260.76      4.68 o 
  -3   8   3        3.02        2.06      1.32 o 
  -2   8   3      284.29      307.04      6.62 o 
  -1   8   3      456.24      495.02      8.66 o 
   0   8   3        0.13        1.77      2.01 o 
   1   8   3       12.47        7.84      2.12 o 
   2   8   3      165.95      176.56      3.75 o 
   3   8   3      479.81      462.42      5.70 o 
   4   8   3      186.55      190.10      4.45 o 
   5   8   3      625.58      617.43     12.42 o 
   6   8   3      267.12      271.58      8.17 o 
   7   8   3      117.86      114.95     10.72 o 
   8   8   3      112.71       94.34     11.85 o 
  -8   9   3       93.23       86.82      5.92 o 
  -7   9   3       45.20       34.12      4.66 o 
  -6   9   3       72.61       79.57      5.40 o 
  -5   9   3      138.84      137.61      4.45 o 
  -4   9   3       52.39       53.27      3.52 o 
  -3   9   3       97.22      101.54      4.13 o 
  -2   9   3      812.64      869.14     11.50 o 
  -1   9   3        2.59        3.75      1.74 o 
   0   9   3     1466.16     1473.80     26.74 o 
   1   9   3      173.80      183.79      5.46 o 
   2   9   3        8.37        6.41      1.71 o 
   3   9   3      633.39      625.85      8.09 o 
   4   9   3      294.83      280.37      5.96 o 
   5   9   3        0.76        1.93      2.80 o 
   6   9   3       66.45       65.65      6.55 o 
   7   9   3      278.12      279.32     12.23 o 
   8   9   3       60.74       48.29      9.05 o 
  -7  10   3       24.30       20.33      6.38 o 
  -6  10   3       15.16        7.72      3.04 o 
  -5  10   3       30.35       38.64      7.01 o 
  -4  10   3      180.63      165.00      4.68 o 
  -3  10   3       11.15        6.09      2.51 o 
  -2  10   3      102.22      115.25      5.29 o 
  -1  10   3        5.54        3.79      2.15 o 
   0  10   3        1.01        3.16      1.83 o 
   1  10   3        0.01        2.54      2.14 o 
   2  10   3       86.06       87.53      4.93 o 
   3  10   3        4.74        4.22      1.74 o 
   4  10   3        7.77        4.40      2.25 o 
   5  10   3       11.57        8.58      3.61 o 
   6  10   3        3.30        3.17      2.21 o 
   7  10   3       11.62        9.41      5.34 o 
  -7  11   3      163.87      169.44     14.55 o 
  -6  11   3        1.03        4.46      2.36 o 
  -5  11   3        2.63        2.99      1.84 o 
  -4  11   3        4.33        4.50      1.94 o 
  -3  11   3      187.10      192.78      7.20 o 
  -2  11   3     1041.25     1018.50     18.30 o 
  -1  11   3        3.45        2.75      2.22 o 
   0  11   3       43.07       39.85      6.07 o 
   1  11   3       35.77       31.83      4.83 o 
   2  11   3      110.66      108.66      4.55 o 
   3  11   3       21.25       26.53      5.61 o 
   4  11   3      404.44      417.66     11.50 o 
   5  11   3      170.93      167.26      7.83 o 
   6  11   3        0.88        4.38      2.73 o 
   7  11   3       12.09        9.64      4.59 o 
  -7  12   3       58.49       64.64      9.82 o 
  -6  12   3      203.70      232.83     10.57 o 
  -5  12   3       71.53       69.95      5.68 o 
  -4  12   3      427.21      410.17     11.26 o 
  -3  12   3      237.58      245.37      9.75 o 
  -2  12   3      935.84      927.21     13.84 o 
  -1  12   3     1348.49     1437.30     26.14 o 
   0  12   3       97.80      101.59      5.01 o 
   1  12   3        1.63        3.46      2.43 o 
   2  12   3       36.32       35.23      6.66 o 
   3  12   3        4.88        4.06      2.00 o 
   4  12   3       25.30       22.47      7.54 o 
   5  12   3       60.99       61.70     11.61 o 
   6  12   3      329.13      362.71     11.51 o 
   7  12   3      285.95      284.46     12.68 o 
  -6  13   3        2.17        4.39      7.22 o 
  -5  13   3      571.71      581.89     31.80 o 
  -4  13   3      290.83      280.60     12.78 o 
  -3  13   3      891.58      883.92     14.78 o 
  -2  13   3       49.11       51.74      6.19 o 
  -1  13   3      303.99      303.49      6.83 o 
   0  13   3      247.74      249.94      6.07 o 
   1  13   3       60.84       58.61      5.12 o 
   2  13   3     1684.94     1670.03     21.91 o 
   3  13   3      407.47      427.07      9.19 o 
   4  13   3      232.48      225.91      8.48 o 
   5  13   3      229.63      240.20      8.18 o 
   6  13   3        0.12        2.11      2.21 o 
  -5  14   3       32.93       32.13      9.73 o 
  -4  14   3       99.49      120.26      9.69 o 
  -3  14   3        3.70        4.67      2.51 o 
  -2  14   3       65.86       59.47      6.84 o 
  -1  14   3        6.13        3.84      1.79 o 
   0  14   3      465.66      448.57     10.68 o 
   1  14   3     1123.64     1097.58     17.74 o 
   2  14   3       73.49       60.11      6.48 o 
   3  14   3       89.70       94.69      8.91 o 
   4  14   3       46.53       54.20      8.08 o 
   5  14   3      147.27      157.15     12.89 o 
  -5  15   3        3.25        8.96      5.77 o 
  -4  15   3       25.81       15.03      6.03 o 
  -3  15   3      440.93      458.87     10.59 o 
  -2  15   3      419.80      421.95     10.53 o 
  -1  15   3      343.85      370.77      9.51 o 
   0  15   3      495.49      528.73     14.76 o 
   1  15   3      834.22      900.15     17.20 o 
   2  15   3        4.85        5.57      3.09 o 
   3  15   3       86.35       93.34      6.27 o 
   4  15   3      375.74      373.06     11.05 o 
   5  15   3       30.71       13.88      6.30 o 
  -4  16   3      359.10      377.99     13.87 o 
  -3  16   3       71.00       71.37      5.38 o 
  -2  16   3       80.78       89.39      7.91 o 
  -1  16   3        5.18        2.61      1.21 o 
   0  16   3      127.40      129.37      6.79 o 
   1  16   3        7.16        4.03      2.58 o 
   2  16   3       82.67       76.85     13.50 o 
   3  16   3      155.90      170.47      8.17 o 
   4  16   3        1.39        4.38      3.63 o 
  -3  17   3        0.03       -0.99      4.06 o 
  -2  17   3      132.98      130.15      7.70 o 
  -1  17   3      388.83      403.02     10.72 o 
   0  17   3      254.17      263.69      9.29 o 
   1  17   3       60.10       46.65      6.26 o 
   2  17   3      170.55      168.57     13.04 o 
  -9   0   4       49.04       50.00      5.88 o 
  -8   0   4       82.25       88.50      5.13 o 
  -7   0   4       98.82      102.42      4.27 o 
  -6   0   4      242.46      236.37      4.68 o 
  -5   0   4      934.59      955.82     16.88 o 
  -4   0   4       38.43       42.04      3.03 o 
  -3   0   4     2537.72     2362.50     29.55 o 
  -2   0   4     4012.27     3978.95     38.95 o 
  -1   0   4     5951.13     5612.53    243.48 o 
   0   0   4        2.65        1.20      0.99 o 
   1   0   4       50.36       47.17      2.09 o 
   2   0   4      558.17      625.82     10.39 o 
   3   0   4     1118.15     1125.90     13.62 o 
   4   0   4       85.89       81.27      2.83 o 
   5   0   4        1.75        0.28      1.08 o 
   6   0   4      160.88      163.62      5.10 o 
   7   0   4      174.84      167.71     11.30 o 
   8   0   4       58.74       52.44     35.04 o 
   9   0   4      150.76      145.78     15.71 o 
  -9   1   4      112.88      107.24      7.47 o 
  -8   1   4        1.37        2.24      1.17 o 
  -7   1   4      203.89      183.31      4.89 o 
  -6   1   4       55.37       58.40      2.29 o 
  -5   1   4      552.05      542.38      6.25 o 
  -4   1   4        0.17        0.98      0.72 o 
  -3   1   4      460.63      464.14      4.60 o 
  -1   1   4     2921.99     2881.04     31.68 o 
   0   1   4      538.27      537.59      5.57 o 
   1   1   4     7326.17     7110.77     42.94 o 
   2   1   4       31.13       30.61      1.06 o 
   3   1   4      541.19      498.56      4.36 o 
   4   1   4      235.32      223.69      3.48 o 
   5   1   4      263.32      275.33      4.54 o 
   6   1   4      173.92      170.77      2.93 o 
   7   1   4        5.99        5.33      1.91 o 
   8   1   4       55.33       45.07     13.24 o 
   9   1   4       21.56       15.38      7.06 o 
  -9   2   4      277.95      293.65      8.56 o 
  -8   2   4      285.03      306.49      7.76 o 
  -7   2   4       87.03       94.59      3.58 o 
  -6   2   4      103.50      102.04      3.13 o 
  -5   2   4      110.01      110.81      2.09 o 
  -4   2   4        9.91       23.46      1.33 o 
  -3   2   4      957.12      939.35     10.64 o 
  -2   2   4      244.05      241.06      2.99 o 
  -1   2   4      173.53      158.46      2.19 o 
   0   2   4     2340.95     2384.70     19.64 o 
   1   2   4      386.43      344.49      4.15 o 
   3   2   4      122.77      120.31      1.83 o 
   4   2   4      204.63      207.68      2.96 o 
   5   2   4      770.09      797.55      7.87 o 
   6   2   4       18.19       20.45      1.74 o 
   7   2   4      216.96      216.91      6.09 o 
   8   2   4        6.55        3.65      3.31 o 
   9   2   4       73.21       87.38      8.76 o 
  -9   3   4       26.23       23.07      4.43 o 
  -8   3   4        0.11        1.07      1.83 o 
  -7   3   4       95.70       91.26      4.33 o 
  -6   3   4      191.79      185.89      4.22 o 
  -5   3   4      145.34      143.83      2.57 o 
  -4   3   4      982.39      993.05     14.38 o 
  -3   3   4      254.85      244.51      4.59 o 
  -2   3   4       21.77       13.17      1.26 o 
  -1   3   4     3789.15     3660.34     43.01 o 
   0   3   4       40.08       41.31      2.20 o 
   1   3   4     1323.65     1345.91      8.38 o 
   2   3   4      519.50      543.19      5.17 o 
   3   3   4     2194.48     2319.23     30.83 o 
   4   3   4       37.98       41.79      2.03 o 
   5   3   4       19.48       22.40      1.81 o 
   6   3   4       64.50       63.59      4.24 o 
   7   3   4       10.88       13.03      4.04 o 
   8   3   4       99.18       94.24      7.98 o 
   9   3   4       65.73       58.69      7.07 o 
  -9   4   4        0.62        1.56      1.76 o 
  -8   4   4      130.96      136.74     11.17 o 
  -7   4   4        0.72        2.64      1.61 o 
  -6   4   4       15.70       14.79      3.34 o 
  -5   4   4       24.84       29.03      1.19 o 
  -4   4   4      158.94      169.28      4.36 o 
  -3   4   4       90.22      117.15      3.40 o 
  -2   4   4      110.53      136.11      3.18 o 
  -1   4   4     1621.33     1655.39     14.32 o 
   0   4   4     1326.29     1310.26      9.41 o 
   1   4   4      901.64      934.76      7.43 o 
   2   4   4        7.85        6.70      1.18 o 
   3   4   4     3293.15     3526.06     88.93 o 
   4   4   4     1163.22     1243.24     34.90 o 
   5   4   4      539.11      550.84      8.90 o 
   6   4   4       84.14       85.46      2.90 o 
   7   4   4        3.09        2.31      2.03 o 
   8   4   4       97.18       94.30      6.48 o 
   9   4   4        2.20        2.65      3.89 o 
  -9   5   4        5.60        2.19      3.22 o 
  -8   5   4       92.66      102.89      6.22 o 
  -7   5   4       82.17       89.08      6.02 o 
  -6   5   4        2.94        2.34      1.77 o 
  -5   5   4       26.28       33.64      2.10 o 
  -4   5   4      798.45      798.60      9.07 o 
  -3   5   4       60.31       65.63      1.77 o 
  -2   5   4      963.63     1025.19     11.28 o 
  -1   5   4     1780.58     1902.26     21.87 o 
   0   5   4      356.27      403.62      6.59 o 
   1   5   4     2090.99     2315.25     19.16 o 
   2   5   4       38.96       40.05      1.23 o 
   3   5   4       11.15       28.20      5.96 o 
   4   5   4     1024.34     1050.35     18.66 o 
   5   5   4        4.40        4.52      2.43 o 
   6   5   4      554.15      523.69     12.70 o 
   7   5   4       17.76       14.79      4.31 o 
   8   5   4       91.64       90.30      8.01 o 
  -8   6   4        3.77        3.63      2.43 o 
  -7   6   4      143.50      145.44      6.41 o 
  -6   6   4      216.54      222.87      5.31 o 
  -5   6   4      448.07      444.68      8.47 o 
  -4   6   4        3.98        2.91      1.17 o 
  -3   6   4      646.49      691.59      5.97 o 
  -2   6   4       20.66       16.28      2.12 o 
  -1   6   4     2437.62     2608.30     20.91 o 
   0   6   4        6.05        7.26      1.84 o 
   1   6   4      129.94      169.66      2.52 o 
   2   6   4      530.76      591.45      5.75 o 
   3   6   4       79.05       81.57     21.50 o 
   4   6   4      495.43      517.63      9.73 o 
   5   6   4       49.02       54.66     12.70 o 
   6   6   4        0.17        1.83      2.21 o 
   7   6   4       92.04       86.78      7.21 o 
   8   6   4      323.22      285.60      9.64 o 
  -8   7   4        3.04        3.41      1.97 o 
  -7   7   4        2.53        3.06      2.43 o 
  -6   7   4      650.70      656.25     11.41 o 
  -5   7   4       80.87       68.77      3.67 o 
  -4   7   4        1.75        1.98      1.17 o 
  -3   7   4      238.96      192.77      3.04 o 
  -2   7   4       62.24       65.77      2.25 o 
  -1   7   4       15.17        9.45      2.22 o 
   0   7   4        9.76       13.08      2.85 o 
   1   7   4     3082.42     3173.26     60.67 o 
   2   7   4     2038.77     2068.70     16.82 o 
   3   7   4      302.63      272.83      3.34 o 
   4   7   4        0.44        1.99      2.11 o 
   5   7   4      162.07      162.81      6.44 o 
   6   7   4       62.78       63.49      7.22 o 
   7   7   4       69.04       74.18      8.93 o 
   8   7   4     1584.26     1630.64     34.18 o 
  -8   8   4        0.05        1.61      2.56 o 
  -7   8   4      146.75      150.26      7.96 o 
  -6   8   4      124.65      138.62      5.36 o 
  -5   8   4        6.95        8.02      2.52 o 
  -4   8   4      399.49      367.60      5.29 o 
  -3   8   4      252.38      239.59      4.95 o 
  -2   8   4     1749.29     1768.33     21.23 o 
  -1   8   4      783.70      800.59     14.91 o 
   0   8   4     1818.66     2024.83     23.69 o 
   1   8   4       79.76       93.44      2.51 o 
   2   8   4      100.01      100.62      2.61 o 
   3   8   4        3.34        3.42      1.12 o 
   4   8   4        0.89       -0.92      3.06 o 
   5   8   4        5.23        4.82      2.99 o 
   6   8   4       75.98       88.14      7.50 o 
   7   8   4      327.94      337.98     10.17 o 
   8   8   4       85.07       74.96      7.12 o 
  -8   9   4        9.97        8.00      3.79 o 
  -7   9   4        3.35        4.06      2.29 o 
  -6   9   4       58.37       53.66      6.46 o 
  -5   9   4       16.07       11.13      3.08 o 
  -4   9   4       85.57       74.84      5.45 o 
  -3   9   4        5.93        3.39      1.13 o 
  -2   9   4       26.87       21.87      3.72 o 
  -1   9   4      582.46      570.77      8.82 o 
   0   9   4      322.67      310.69      6.67 o 
   1   9   4     1521.10     1482.53     19.30 o 
   2   9   4      874.74      837.14      9.60 o 
   3   9   4     2128.31     2116.76     28.39 o 
   4   9   4      274.35      280.56      5.91 o 
   5   9   4      167.91      170.30      7.94 o 
   6   9   4       40.82       42.27     12.36 o 
   7   9   4      296.78      287.17     13.18 o 
   8   9   4        7.78       10.59      8.10 o 
  -7  10   4       15.06       13.76      6.05 o 
  -6  10   4      267.79      286.83     10.92 o 
  -5  10   4      121.83      120.16      8.77 o 
  -4  10   4      289.11      292.76      6.55 o 
  -3  10   4      688.28      710.76     12.69 o 
  -2  10   4     1041.13     1028.52     15.11 o 
  -1  10   4       37.06       35.51      6.34 o 
   0  10   4      891.41      861.45     12.46 o 
   1  10   4        0.07        2.21      1.99 o 
   2  10   4     1090.07     1132.94     16.63 o 
   3  10   4       78.97       52.25      4.63 o 
   4  10   4        6.06        4.93      2.51 o 
   5  10   4      319.77      323.16      9.72 o 
   6  10   4       22.77       18.60      6.63 o 
   7  10   4       31.54       30.87     11.88 o 
  -7  11   4        3.66        3.09      3.09 o 
  -6  11   4        0.02        0.54      2.36 o 
  -5  11   4       71.50       67.90      4.91 o 
  -4  11   4        3.00        3.53      1.71 o 
  -3  11   4       64.99       65.64      4.96 o 
  -2  11   4       71.67       75.18      4.85 o 
  -1  11   4     1227.90     1219.89     19.83 o 
   0  11   4      803.46      745.32     14.11 o 
   1  11   4      377.64      343.28      6.61 o 
   2  11   4       59.57       50.71      3.96 o 
   3  11   4      244.79      252.18      5.35 o 
   4  11   4      549.85      569.39     12.11 o 
   5  11   4     1286.08     1415.63     17.37 o 
   6  11   4      458.24      469.30     10.94 o 
   7  11   4      276.03      284.25     15.66 o 
  -6  12   4       30.65       23.01      6.36 o 
  -5  12   4      464.19      506.93     13.46 o 
  -4  12   4      538.27      534.50      8.28 o 
  -3  12   4      104.50      107.18      5.37 o 
  -2  12   4       39.06       39.77      8.32 o 
  -1  12   4      240.41      245.94      5.91 o 
   0  12   4      385.84      371.66      6.76 o 
   1  12   4        2.86        2.77      2.30 o 
   2  12   4       72.94       64.51      3.86 o 
   3  12   4        0.29        1.01      1.91 o 
   4  12   4       54.40       55.78      9.46 o 
   5  12   4        2.43        3.58      2.37 o 
   6  12   4        5.35        1.93      2.35 o 
  -6  13   4        4.89        3.97      3.49 o 
  -5  13   4       64.11       69.59      7.48 o 
  -4  13   4       73.91       81.78      7.45 o 
  -3  13   4       14.84       15.76      3.13 o 
  -2  13   4        8.50        6.64      2.20 o 
  -1  13   4      114.15      117.14      5.21 o 
   0  13   4      119.61      115.59      5.32 o 
   1  13   4      603.55      651.75     11.43 o 
   2  13   4      423.60      430.23      9.82 o 
   3  13   4      126.20      126.75      6.73 o 
   4  13   4        1.86        3.13      2.64 o 
   5  13   4       44.69       44.13      7.29 o 
   6  13   4       25.31       31.29      6.44 o 
  -5  14   4       74.44       77.46      7.74 o 
  -4  14   4       43.60       37.85     10.11 o 
  -3  14   4      334.10      346.67     12.06 o 
  -2  14   4       79.52       74.83      5.53 o 
  -1  14   4      411.83      449.08     11.26 o 
   0  14   4      195.19      190.18      8.30 o 
   1  14   4      528.63      543.82      8.64 o 
   2  14   4       17.42       14.34      4.00 o 
   3  14   4       44.68       49.10     13.67 o 
   4  14   4       46.01       38.31     12.02 o 
   5  14   4       38.88       23.82     11.57 o 
  -5  15   4       32.02       24.73      8.91 o 
  -4  15   4        0.27        4.38      3.17 o 
  -3  15   4      209.72      201.44      7.83 o 
  -2  15   4       20.80       17.53      6.53 o 
  -1  15   4      466.10      457.93     11.29 o 
   0  15   4      100.87       94.53      5.94 o 
   1  15   4        7.96        6.23      2.49 o 
   2  15   4        8.12        7.91      2.91 o 
   3  15   4      302.89      328.64     21.95 o 
   4  15   4       33.32       17.18      9.06 o 
   5  15   4       96.92       92.67     10.94 o 
  -4  16   4        0.04        8.48      4.39 o 
  -3  16   4       10.29        7.02      3.83 o 
  -2  16   4      216.96      235.88      8.73 o 
  -1  16   4      180.26      156.17      7.93 o 
   0  16   4       10.69        7.28      2.85 o 
   1  16   4       57.11       55.37      8.27 o 
   2  16   4      106.14      103.53      5.84 o 
   3  16   4      430.64      431.10     15.10 o 
   4  16   4      185.85      180.10      9.08 o 
  -2  17   4       17.75        9.46      3.81 o 
  -1  17   4      127.92      123.17      8.68 o 
   0  17   4      188.97      188.26      7.35 o 
   1  17   4      142.27      134.35      7.90 o 
   2  17   4      120.24      133.60     14.88 o 
  -9   1   5       84.86       76.02      7.24 o 
  -8   1   5        3.63        2.30      1.14 o 
  -7   1   5        0.03        1.73      1.84 o 
  -6   1   5        0.43        1.98      1.46 o 
  -5   1   5       74.42       74.18      1.83 o 
  -4   1   5      132.46      146.40      2.76 o 
  -3   1   5      579.77      609.91      5.15 o 
  -2   1   5        3.71        3.60      0.71 o 
  -1   1   5      657.59      622.90      5.34 o 
   0   1   5       82.67       97.26      1.66 o 
   1   1   5      107.18       97.95      1.70 o 
   2   1   5      120.91      131.17      1.88 o 
   3   1   5        0.65        1.28      0.57 o 
   4   1   5      424.68      399.71      4.87 o 
   5   1   5       70.18       74.16      3.00 o 
   6   1   5      273.36      277.94      4.74 o 
   7   1   5      147.25      157.17      5.12 o 
   8   1   5       15.64       10.27      7.09 o 
   9   1   5        7.13        7.70      8.80 o 
  -9   2   5      124.09      123.28      6.54 o 
  -8   2   5      153.09      163.94      8.26 o 
  -7   2   5      287.03      275.42      8.30 o 
  -6   2   5        2.38        2.60      0.80 o 
  -5   2   5      409.00      401.76      7.87 o 
  -4   2   5        4.72        4.28      1.22 o 
  -3   2   5      317.82      287.68      4.36 o 
  -2   2   5       36.03       42.37      9.10 o 
  -1   2   5     4897.97     4709.44     40.27 o 
   0   2   5      361.39      354.36      3.43 o 
   1   2   5     2140.16     1995.14     10.51 o 
   2   2   5      190.38      201.88      2.44 o 
   3   2   5        4.07        3.06      0.61 o 
   4   2   5      349.41      348.02      4.30 o 
   5   2   5      308.04      326.55      5.20 o 
   6   2   5       58.65       52.89      3.47 o 
   7   2   5       56.96       53.87      7.70 o 
   8   2   5       20.50       17.58      7.34 o 
   9   2   5       42.89       25.84     15.11 o 
  -9   3   5        8.28        5.99      2.78 o 
  -8   3   5      386.93      383.97     12.34 o 
  -7   3   5       61.64       55.75      4.32 o 
  -6   3   5        2.91        0.93      1.89 o 
  -5   3   5      535.81      545.00      8.69 o 
  -4   3   5      501.63      554.26      5.05 o 
  -3   3   5       45.73       42.17      2.49 o 
  -2   3   5     1835.83     2110.04     19.47 o 
  -1   3   5       17.04       17.65      2.33 o 
   0   3   5      164.02      138.49      2.35 o 
   1   3   5     1247.59     1200.28      9.39 o 
   2   3   5     2032.97     2157.19     30.79 o 
   4   3   5       49.77       39.68      4.11 o 
   5   3   5      446.73      446.14      6.50 o 
   6   3   5       39.36       32.47      3.34 o 
   7   3   5      179.49      191.58      9.87 o 
   8   3   5      335.32      353.69     12.65 o 
   9   3   5       72.34       71.93     15.34 o 
  -9   4   5      364.07      368.44      9.81 o 
  -8   4   5      187.37      184.44     15.49 o 
  -7   4   5      855.73      879.04     10.21 o 
  -6   4   5      552.56      566.82      9.99 o 
  -5   4   5      655.03      667.72     11.60 o 
  -4   4   5      262.70      290.07      6.25 o 
  -3   4   5     3340.50     3312.75     55.08 o 
  -2   4   5      133.55      172.96      2.73 o 
  -1   4   5     1429.88     1389.62      9.99 o 
   0   4   5      385.04      385.31      4.00 o 
   1   4   5      718.72      716.45      5.38 o 
   2   4   5       33.77       33.69      3.07 o 
   3   4   5     2339.10     2468.45     29.60 o 
   4   4   5      554.18      599.74     11.93 o 
   5   4   5      152.76      163.50      8.41 o 
   6   4   5      142.27      131.20      8.32 o 
   7   4   5      100.06       93.51      9.40 o 
   8   4   5       40.03       36.04      7.35 o 
   9   4   5        4.06        4.23      4.00 o 
  -8   5   5        1.85        2.81      2.77 o 
  -7   5   5       42.44       32.31      5.40 o 
  -6   5   5       12.99       12.78      2.69 o 
  -5   5   5       71.62       56.79      2.93 o 
  -4   5   5       39.84       45.02      2.68 o 
  -3   5   5      359.78      370.92      5.30 o 
  -2   5   5      820.01      901.46     14.63 o 
  -1   5   5      873.73      859.38      8.30 o 
   0   5   5      949.29     1129.19     14.29 o 
   1   5   5     1518.14     1446.52     11.81 o 
   2   5   5      174.94      237.90      2.40 o 
   3   5   5     1526.45     1543.14     15.25 o 
   4   5   5     1453.63     1505.69     22.43 o 
   5   5   5      985.94     1020.85     22.37 o 
   6   5   5      770.35      814.78     14.23 o 
   7   5   5       59.99       69.92      6.63 o 
   8   5   5        3.48        4.08      2.70 o 
  -8   6   5      124.63      133.40      6.33 o 
  -7   6   5      243.51      232.77      6.30 o 
  -6   6   5      208.71      219.56      4.97 o 
  -5   6   5      860.14      829.57     15.21 o 
  -4   6   5     1088.90     1193.45     12.36 o 
  -3   6   5       13.26        6.27      1.53 o 
  -2   6   5       18.40       12.47      2.31 o 
  -1   6   5      101.14       64.54      3.44 o 
   0   6   5      307.80      300.37      4.49 o 
   1   6   5     3372.29     3340.30     62.18 o 
   2   6   5     1041.16     1142.20      9.98 o 
   3   6   5       32.60       37.87      1.26 o 
   4   6   5      112.25      107.10      6.00 o 
   5   6   5        0.56        1.50      2.16 o 
   6   6   5      100.06       95.64      5.23 o 
   7   6   5      183.95      167.68      6.27 o 
   8   6   5        0.04        3.09      1.77 o 
  -8   7   5       28.32       18.64      8.01 o 
  -7   7   5      120.45      113.58      8.13 o 
  -6   7   5        8.41        4.18      1.63 o 
  -5   7   5       33.71       37.05      6.70 o 
  -4   7   5       57.89       61.61      2.47 o 
  -3   7   5       42.75       49.63      1.83 o 
  -2   7   5       62.49       55.83      2.53 o 
  -1   7   5       28.18       19.29      3.05 o 
   0   7   5      786.60      779.01      9.13 o 
   1   7   5       10.02        9.79      2.06 o 
   2   7   5      213.72      213.94      3.65 o 
   3   7   5     1733.00     1702.15     24.15 o 
   4   7   5       72.53       67.79      8.75 o 
   5   7   5      954.48     1043.91     18.76 o 
   6   7   5       75.38       60.61     12.53 o 
   7   7   5      287.41      283.58     10.24 o 
   8   7   5        2.66        3.09      3.07 o 
  -8   8   5      273.61      279.47     11.25 o 
  -7   8   5       57.48       60.77      5.05 o 
  -6   8   5      434.96      438.53     11.49 o 
  -5   8   5       85.48       94.51      6.25 o 
  -4   8   5        7.20        5.56      2.33 o 
  -3   8   5       16.24       22.14      1.85 o 
  -2   8   5      606.07      602.65      7.80 o 
  -1   8   5      726.80      710.36      9.73 o 
   0   8   5     1407.93     1443.51     10.49 o 
   1   8   5      143.40      180.84      4.52 o 
   2   8   5      128.57      124.87      3.10 o 
   3   8   5       47.59       52.68      1.51 o 
   4   8   5        0.03        1.45      2.65 o 
   5   8   5       38.93       36.73      8.58 o 
   6   8   5       69.89       69.19      5.92 o 
   7   8   5      191.44      178.95      7.32 o 
   8   8   5        1.48        2.50      2.47 o 
  -7   9   5      202.68      193.72      8.24 o 
  -6   9   5       40.12       40.15      5.68 o 
  -5   9   5        4.52        5.35      2.25 o 
  -4   9   5      397.86      400.36      6.26 o 
  -3   9   5       25.79       29.57      2.19 o 
  -2   9   5      281.99      261.05      5.64 o 
  -1   9   5        0.38        4.35      2.57 o 
   0   9   5        4.09        4.78      1.80 o 
   1   9   5      663.85      697.09     11.29 o 
   2   9   5      405.90      396.52      5.42 o 
   3   9   5       13.72       15.21      1.99 o 
   4   9   5       12.06        6.01      2.41 o 
   5   9   5       76.89       71.55      5.67 o 
   6   9   5      106.96      102.40      8.72 o 
   7   9   5       51.73       45.60     12.12 o 
  -7  10   5      146.29      143.84      5.92 o 
  -6  10   5        0.06        3.02      2.91 o 
  -5  10   5       34.27       37.88      6.85 o 
  -4  10   5      263.63      252.49      6.00 o 
  -3  10   5      422.24      430.73      8.70 o 
  -2  10   5       72.89       87.08      3.75 o 
  -1  10   5      433.55      403.00      7.64 o 
   0  10   5      603.74      576.57     10.29 o 
   1  10   5      263.70      274.07      6.39 o 
   2  10   5        0.06        1.76      1.21 o 
   3  10   5       50.75       63.76      4.69 o 
   4  10   5      615.50      577.79     16.34 o 
   5  10   5       42.95       45.42      7.05 o 
   6  10   5      123.18      124.37     12.50 o 
   7  10   5      175.66      166.85      7.77 o 
  -7  11   5       20.15       16.33      7.84 o 
  -6  11   5      122.11      115.37      7.33 o 
  -5  11   5      139.17      141.47      5.85 o 
  -4  11   5       50.68       44.03      7.85 o 
  -3  11   5        7.85       10.18      2.28 o 
  -2  11   5      863.91      895.75     13.23 o 
  -1  11   5       26.82       20.05      4.75 o 
   0  11   5       71.55       63.50      5.61 o 
   1  11   5      229.41      229.30      5.31 o 
   2  11   5      244.77      225.22      5.21 o 
   3  11   5      220.20      191.20      5.08 o 
   4  11   5       15.89       13.59      6.19 o 
   5  11   5       24.13       18.74      6.55 o 
   6  11   5       13.90        9.02      4.86 o 
   7  11   5        4.66        3.77      3.95 o 
  -6  12   5        9.24        4.80      2.76 o 
  -5  12   5        2.56        5.20      2.48 o 
  -4  12   5      122.83      122.96      7.51 o 
  -3  12   5      482.78      485.62      9.63 o 
  -2  12   5      398.35      384.61      6.98 o 
  -1  12   5        0.82        1.92      2.04 o 
   0  12   5        0.55        1.11      2.06 o 
   1  12   5       12.52       15.07      3.94 o 
   2  12   5       94.87       89.74      4.69 o 
   3  12   5      132.83      153.40      8.35 o 
   4  12   5      794.92      810.94     16.16 o 
   5  12   5        6.40        5.76      3.45 o 
   6  12   5      101.71       78.85     11.23 o 
  -6  13   5        3.16        8.57      4.42 o 
  -5  13   5        7.94        8.95      3.81 o 
  -4  13   5       29.45       25.51      7.68 o 
  -3  13   5      392.82      365.69      9.06 o 
  -2  13   5      238.87      225.45      7.38 o 
  -1  13   5       91.07       85.31      4.77 o 
   0  13   5      268.46      255.67      8.93 o 
   1  13   5      403.87      368.52      9.88 o 
   2  13   5       27.77       26.82      3.52 o 
   3  13   5      131.57      127.25      7.57 o 
   4  13   5       12.15        6.92      2.66 o 
   5  13   5      482.70      479.57     15.60 o 
   6  13   5      166.71      154.51      8.98 o 
  -5  14   5      874.74      937.94     25.59 o 
  -4  14   5       48.70       47.01      9.13 o 
  -3  14   5      250.83      244.51      7.70 o 
  -2  14   5        1.73        5.48      2.08 o 
  -1  14   5       41.87       37.93      8.24 o 
   0  14   5      268.05      241.01      6.88 o 
   1  14   5       27.15       33.53      9.46 o 
   2  14   5      727.37      746.29     16.17 o 
   3  14   5        1.58        4.38      3.21 o 
   4  14   5       18.05       14.37      9.06 o 
   5  14   5        0.05        1.63      3.35 o 
  -4  15   5       15.42       15.04      6.86 o 
  -3  15   5        1.45        4.85      2.77 o 
  -2  15   5       63.14       54.86      6.26 o 
  -1  15   5      121.41      116.56      9.07 o 
   0  15   5      104.23       95.03      6.61 o 
   1  15   5      169.88      186.77     11.60 o 
   2  15   5        2.17        3.97      3.26 o 
   3  15   5      717.80      745.71     21.52 o 
   4  15   5      322.09      345.13     12.60 o 
  -3  16   5        8.57        6.81      3.32 o 
  -2  16   5      191.21      164.44      6.72 o 
  -1  16   5      424.10      447.21     10.95 o 
   0  16   5      361.56      415.73     10.43 o 
   1  16   5      440.86      462.02     11.21 o 
   2  16   5       47.79       40.10     10.05 o 
   3  16   5       59.26       60.13      6.86 o 
  -2  17   5       20.95       15.88      4.83 o 
  -1  17   5        2.56        8.68      3.23 o 
   0  17   5       85.27       80.16      6.47 o 
   1  17   5        3.90        6.06      3.64 o 
   2  17   5      420.94      442.02     21.35 o 
  -9   0   6      204.12      189.50     18.22 o 
  -8   0   6        1.64        2.73      2.32 o 
  -7   0   6        3.33        2.58      3.58 o 
  -6   0   6        3.60        5.36      2.14 o 
  -5   0   6     3410.95     3422.27     43.14 o 
  -4   0   6      279.86      302.50      6.27 o 
  -2   0   6     1051.88     1172.95     16.21 o 
  -1   0   6      505.83      444.66      4.45 o 
   0   0   6       23.14       30.59      3.16 o 
   1   0   6     4197.23     4272.62     29.22 o 
   2   0   6     1221.40     1186.02     15.28 o 
   3   0   6     1915.72     1985.85     38.90 o 
   4   0   6      483.92      492.73      8.76 o 
   5   0   6      121.83      122.10      3.34 o 
   6   0   6      332.48      297.76     13.10 o 
   7   0   6     1040.80     1069.02     43.17 o 
   8   0   6       60.33       49.03     32.01 o 
   9   0   6       58.24       41.08     38.19 o 
  -9   1   6      153.49      155.89      6.25 o 
  -8   1   6      376.68      367.94      7.86 o 
  -7   1   6      270.37      277.03     10.00 o 
  -6   1   6      470.51      482.73      8.22 o 
  -5   1   6      435.18      442.76      8.46 o 
  -4   1   6      324.69      334.05      6.69 o 
  -3   1   6       17.37       19.90      1.52 o 
  -2   1   6       74.14       91.12      2.26 o 
  -1   1   6      730.26      798.42      5.55 o 
   0   1   6      196.92      195.64      2.96 o 
   1   1   6      974.02      965.28      8.30 o 
   2   1   6      194.37      205.14      3.22 o 
   3   1   6      263.90      242.21      3.78 o 
   4   1   6     1289.20     1308.16     11.46 o 
   5   1   6       18.21       14.79      2.36 o 
   6   1   6      476.86      500.46      7.99 o 
   7   1   6      236.84      251.15      9.74 o 
   8   1   6      366.64      364.77     19.33 o 
   9   1   6      395.74      384.85     45.28 o 
  -9   2   6       24.58       10.37      8.87 o 
  -8   2   6       57.66       52.16      6.23 o 
  -7   2   6      899.60      895.44     16.52 o 
  -6   2   6      847.04      849.64     13.25 o 
  -5   2   6      733.62      717.46     10.40 o 
  -4   2   6      172.92      166.43      4.75 o 
  -3   2   6      863.13      802.40      9.92 o 
  -2   2   6      125.60      162.62      3.63 o 
  -1   2   6     9259.25     9757.78     91.59 o 
   0   2   6     2924.68     3266.39     17.92 o 
   1   2   6      973.93      918.90      5.81 o 
   2   2   6       31.36       22.18      1.42 o 
   3   2   6      129.36      116.00      2.30 o 
   4   2   6       97.69       76.44      2.67 o 
   5   2   6     1007.31     1010.90     10.81 o 
   6   2   6      553.85      580.77     10.21 o 
   7   2   6        0.10        4.04      2.33 o 
   8   2   6       57.96       37.57     17.64 o 
   9   2   6        8.79        5.63      5.36 o 
  -9   3   6      686.53      671.90     12.16 o 
  -8   3   6      159.01      157.13      5.92 o 
  -7   3   6      971.01     1030.65     22.80 o 
  -6   3   6       94.64      106.39      4.56 o 
  -5   3   6      216.43      206.74      5.69 o 
  -4   3   6       66.72       80.45      4.17 o 
  -3   3   6      137.96      127.48      3.80 o 
  -2   3   6      636.26      635.33      5.94 o 
  -1   3   6      853.40      900.90      8.88 o 
   0   3   6       21.88       22.44      3.01 o 
   1   3   6       17.29       14.41      1.06 o 
   2   3   6       17.86       23.23      1.36 o 
   3   3   6       23.16       23.63      1.56 o 
   4   3   6       24.72       17.41      4.96 o 
   5   3   6     1050.16     1073.77     15.63 o 
   6   3   6     1205.20     1240.23     21.08 o 
   7   3   6      121.33      121.73      7.94 o 
   8   3   6       26.79       23.04     11.72 o 
  -8   4   6       38.01       34.42      6.58 o 
  -7   4   6        0.92        3.99      2.08 o 
  -6   4   6       14.70       13.00      3.10 o 
  -5   4   6      701.96      671.72     13.42 o 
  -4   4   6      637.26      686.86     10.98 o 
  -3   4   6      533.80      498.35      9.54 o 
  -2   4   6     1191.93     1270.67     14.68 o 
  -1   4   6      901.83     1032.13      9.76 o 
   0   4   6       44.48       76.79      2.47 o 
   1   4   6      533.14      626.69      7.16 o 
   2   4   6     5717.93     6068.52     74.83 o 
   3   4   6      663.12      697.98     10.00 o 
   4   4   6     1402.87     1524.01     39.11 o 
   5   4   6        5.23        8.56      3.91 o 
   6   4   6      243.78      259.86     11.48 o 
   7   4   6       29.75       20.92      7.10 o 
   8   4   6       50.57       44.49      8.59 o 
  -8   5   6        0.00        3.87      3.45 o 
  -7   5   6      160.18      140.85      5.92 o 
  -6   5   6        7.40        7.33      2.96 o 
  -5   5   6       18.82       12.26      3.10 o 
  -4   5   6      127.07      130.61      4.03 o 
  -3   5   6       16.98        3.82      7.31 o 
  -2   5   6       43.25       37.18      1.86 o 
  -1   5   6      456.17      490.77      5.52 o 
   0   5   6       27.59       26.50      2.91 o 
   1   5   6       53.94       56.71      2.13 o 
   2   5   6        3.27        2.32      0.83 o 
   3   5   6      188.16      197.14      4.16 o 
   4   5   6      150.79      168.38      7.30 o 
   5   5   6        3.92        7.11      3.51 o 
   6   5   6       13.47       11.16      4.85 o 
   7   5   6      112.94      110.15      7.52 o 
   8   5   6        2.91        3.98      2.92 o 
  -8   6   6        9.85        6.85      3.84 o 
  -7   6   6      343.49      349.97      8.73 o 
  -6   6   6        6.79        7.27      2.76 o 
  -5   6   6     1814.87     1924.59     25.48 o 
  -4   6   6        0.29        1.71      2.38 o 
  -3   6   6      421.22      454.60      6.09 o 
  -2   6   6      663.03      730.44      5.70 o 
  -1   6   6      133.88      124.92      3.17 o 
   0   6   6     2468.19     2756.25     36.99 o 
   1   6   6       14.60       19.56      2.32 o 
   2   6   6        5.70        7.13      1.37 o 
   3   6   6      516.39      520.07      9.54 o 
   4   6   6        0.01       -0.67      3.56 o 
   5   6   6      370.87      394.34     11.18 o 
   6   6   6       13.09       12.74      3.80 o 
   7   6   6       33.75       26.01      8.06 o 
   8   6   6       96.12       89.66      5.89 o 
  -8   7   6      100.55       99.71      6.32 o 
  -7   7   6      832.61      837.32     25.06 o 
  -6   7   6       91.26      101.52      6.47 o 
  -5   7   6        0.02        0.63      2.56 o 
  -4   7   6      179.16      183.73      5.28 o 
  -3   7   6     1302.29     1337.94     14.37 o 
  -2   7   6      699.93      749.34     11.53 o 
  -1   7   6       24.69       17.47      2.14 o 
   0   7   6      277.93      307.55      5.75 o 
   1   7   6      577.82      664.02      8.83 o 
   2   7   6      524.41      603.75      7.02 o 
   3   7   6      189.87      168.74      3.30 o 
   4   7   6       13.48       13.09      4.51 o 
   5   7   6      416.33      446.03     10.04 o 
   6   7   6       91.88       95.16      8.43 o 
   7   7   6      171.63      170.41     12.62 o 
   8   7   6        4.96        4.29      2.34 o 
  -8   8   6       59.42       64.73      6.66 o 
  -7   8   6      155.86      161.02      5.94 o 
  -6   8   6      164.83      152.87      7.73 o 
  -5   8   6      294.66      279.06      6.34 o 
  -4   8   6      712.05      723.19     15.21 o 
  -3   8   6     1580.59     1567.49     20.09 o 
  -2   8   6      192.73      181.35      3.90 o 
  -1   8   6       74.09       76.69      3.41 o 
   0   8   6      690.34      781.92     15.71 o 
   1   8   6      426.49      425.74      7.37 o 
   2   8   6        1.53        2.06      1.03 o 
   3   8   6     1815.56     1908.70     23.08 o 
   4   8   6       34.10       42.62      9.40 o 
   5   8   6        4.08        5.04      2.82 o 
   6   8   6      157.28      149.32      7.68 o 
   7   8   6        0.50        3.27      2.72 o 
   8   8   6      268.62      271.43     10.83 o 
  -7   9   6       37.31       28.60      8.33 o 
  -6   9   6      116.43      124.45      6.01 o 
  -5   9   6       61.11       68.22      6.06 o 
  -4   9   6       92.64       79.29      3.40 o 
  -3   9   6      209.61      201.44      5.40 o 
  -2   9   6       74.22       74.68      3.88 o 
  -1   9   6       12.58       12.75      3.42 o 
   0   9   6      138.49      123.80      3.67 o 
   1   9   6     1758.69     1699.52     19.43 o 
   2   9   6     1616.23     1606.77     19.48 o 
   3   9   6       15.71       15.49      2.48 o 
   4   9   6       99.27      102.44      7.56 o 
   5   9   6        5.57        4.36      3.14 o 
   6   9   6       56.48       53.39     15.25 o 
   7   9   6      346.76      371.48     14.68 o 
  -7  10   6      551.43      614.49     18.79 o 
  -6  10   6      411.12      435.13     16.45 o 
  -5  10   6      306.71      324.30      8.75 o 
  -4  10   6       39.78       27.16      5.24 o 
  -3  10   6        1.96        2.05      1.55 o 
  -2  10   6      252.56      247.82      5.12 o 
  -1  10   6     1034.03     1084.97     16.33 o 
   0  10   6     2390.81     2392.56     29.25 o 
   1  10   6       12.30       12.09      3.54 o 
   2  10   6       71.86       56.76      3.31 o 
   3  10   6      372.21      392.18      7.37 o 
   4  10   6        1.91        2.19      4.23 o 
   5  10   6      313.82      319.51     14.14 o 
   6  10   6      489.09      493.72     10.63 o 
   7  10   6      214.37      221.92     10.17 o 
  -7  11   6      131.91      144.32      6.74 o 
  -6  11   6      287.19      284.48     21.15 o 
  -5  11   6      791.75      775.04     17.92 o 
  -4  11   6        6.80        8.49      2.96 o 
  -3  11   6       75.39       69.71      5.62 o 
  -2  11   6     1299.15     1247.72     18.77 o 
  -1  11   6     1164.38     1154.98     17.01 o 
   0  11   6        0.01        1.55      1.48 o 
   1  11   6      266.25      259.35      7.83 o 
   2  11   6      832.47      751.60     12.25 o 
   3  11   6      326.45      305.28      8.49 o 
   4  11   6      420.50      433.98     13.91 o 
   5  11   6      278.01      290.21     11.47 o 
   6  11   6      224.56      232.94     10.41 o 
   7  11   6       21.92       19.24      8.94 o 
  -6  12   6      264.26      275.30     13.69 o 
  -5  12   6      678.86      710.26     12.47 o 
  -4  12   6      679.58      673.32     18.41 o 
  -3  12   6      672.75      674.87     12.02 o 
  -2  12   6       14.48        7.96      1.84 o 
  -1  12   6       74.22       75.46      4.37 o 
   0  12   6      470.17      423.29     10.95 o 
   1  12   6       23.01       18.44      3.46 o 
   2  12   6      858.40      833.17     12.42 o 
   3  12   6      139.27      160.35     10.04 o 
   4  12   6      445.23      408.97     13.32 o 
   5  12   6        0.49        3.47      4.60 o 
   6  12   6        7.85        4.89      2.95 o 
  -6  13   6       47.80       37.65     10.20 o 
  -5  13   6        0.36        4.70      3.84 o 
  -4  13   6        3.53        6.16      2.50 o 
  -3  13   6      308.37      320.32      8.50 o 
  -2  13   6      104.06       94.62      4.77 o 
  -1  13   6        7.11        5.26      2.00 o 
   0  13   6       30.28       20.54      3.99 o 
   1  13   6       82.60       77.40      6.12 o 
   2  13   6       60.80       51.55      4.16 o 
   3  13   6        7.49        3.78      3.87 o 
   4  13   6        7.98        9.85      4.64 o 
   5  13   6        0.05        1.18      3.12 o 
   6  13   6       44.16       37.47     23.81 o 
  -5  14   6       47.74       47.34     16.16 o 
  -4  14   6       64.34       54.77     10.68 o 
  -3  14   6        3.00        4.12      2.81 o 
  -2  14   6        0.56        3.89      2.22 o 
  -1  14   6        3.26        3.44      2.53 o 
   0  14   6      314.31      284.80      9.19 o 
   1  14   6        9.35        9.24      2.72 o 
   2  14   6        9.71        4.88      3.79 o 
   3  14   6       24.44       22.24      6.71 o 
   4  14   6        5.25        6.75      3.51 o 
   5  14   6       16.16       13.28      6.39 o 
  -4  15   6       29.17       42.18      9.50 o 
  -3  15   6       81.18       90.67      7.63 o 
  -2  15   6      318.42      302.55      6.91 o 
  -1  15   6       67.50       69.92      5.97 o 
   0  15   6       30.70       22.81      6.23 o 
   1  15   6       63.65       71.21      5.08 o 
   2  15   6      303.07      323.96     12.66 o 
   3  15   6       78.25       81.99      8.58 o 
   4  15   6       28.66       22.78      9.11 o 
  -3  16   6      250.94      269.91      8.26 o 
  -2  16   6        0.09        4.40      2.77 o 
  -1  16   6       35.51       28.06      7.77 o 
   0  16   6       11.47        6.86      2.96 o 
   1  16   6      133.15      154.04     11.98 o 
   2  16   6       14.95       16.08      7.16 o 
   3  16   6       80.16       85.29      9.28 o 
  -1  17   6      163.17      183.36     12.08 o 
   0  17   6      109.75      104.97      9.61 o 
   1  17   6      240.69      312.78     19.14 o 
  -8   1   7       88.23       92.11      7.59 o 
  -7   1   7       49.07       47.71      5.67 o 
  -6   1   7      268.15      273.17      7.27 o 
  -5   1   7      441.11      457.15      5.34 o 
  -4   1   7      767.38      806.45     10.10 o 
  -3   1   7      102.80      110.97      2.07 o 
  -2   1   7      194.20      198.52      2.56 o 
  -1   1   7        0.11        1.94      1.08 o 
   0   1   7     1847.02     2075.98     17.17 o 
   1   1   7     1401.83     1514.12     12.64 o 
   2   1   7        0.05        0.72      0.90 o 
   3   1   7      346.40      367.62      5.30 o 
   4   1   7      633.27      660.74      6.76 o 
   5   1   7        1.66        1.92      0.97 o 
   6   1   7      100.27       99.76      4.83 o 
   7   1   7      498.97      519.44     25.51 o 
   8   1   7      150.68      124.23     13.83 o 
  -8   2   7       30.00       23.76      7.44 o 
  -7   2   7        0.00        2.68      2.84 o 
  -6   2   7       20.73       17.40      4.67 o 
  -5   2   7       89.97       95.32      4.62 o 
  -4   2   7        0.36        1.18      1.69 o 
  -3   2   7     1501.38     1577.83     11.67 o 
  -2   2   7      604.14      684.66      9.33 o 
  -1   2   7     7324.10     7488.47     43.73 o 
   0   2   7       16.93       14.29      2.14 o 
   1   2   7     1322.23     1368.80      9.64 o 
   2   2   7       39.06       47.62      1.70 o 
   3   2   7      341.90      343.36      4.59 o 
   4   2   7      180.54      190.49      3.09 o 
   5   2   7       48.32       49.19      3.34 o 
   6   2   7        8.52       13.31      3.84 o 
   7   2   7      277.91      273.79     10.04 o 
   8   2   7       67.85       62.67     50.08 o 
  -8   3   7      775.23      798.23     19.85 o 
  -7   3   7      234.96      235.94      8.03 o 
  -6   3   7       13.60       13.80      3.26 o 
  -5   3   7      253.51      255.46      5.70 o 
  -4   3   7      178.25      178.01      5.28 o 
  -3   3   7     5389.98     5738.67     34.05 o 
  -2   3   7      432.31      462.91      4.89 o 
  -1   3   7      194.58      204.82      3.79 o 
   0   3   7     1025.65     1190.44     10.79 o 
   1   3   7     3708.26     4042.93     41.90 o 
   2   3   7     1424.22     1711.03     15.08 o 
   3   3   7       94.13      115.52      3.17 o 
   4   3   7      114.49      129.36      3.28 o 
   5   3   7      230.97      251.01     11.20 o 
   6   3   7      162.30      160.00      7.29 o 
   7   3   7      113.40      109.51      8.69 o 
   8   3   7      635.75      665.88     39.57 o 
  -8   4   7       39.40       39.01      5.84 o 
  -7   4   7        2.64        1.57      2.58 o 
  -6   4   7        3.63        2.84      1.33 o 
  -5   4   7     1145.75     1147.00     20.48 o 
  -4   4   7      283.20      279.23      6.80 o 
  -3   4   7     4261.39     4358.26     54.07 o 
  -2   4   7       86.71       64.33      2.04 o 
  -1   4   7     2746.39     2865.99     30.39 o 
   0   4   7      153.27      140.63      3.49 o 
   1   4   7     1947.92     1829.04     21.97 o 
   2   4   7      147.54      145.86      3.89 o 
   3   4   7      329.71      323.43      8.41 o 
   4   4   7       51.24       39.16      7.02 o 
   5   4   7      456.33      459.15     23.86 o 
   6   4   7      143.21      167.34      7.93 o 
   7   4   7      188.98      205.14     12.42 o 
   8   4   7        3.36        7.42      5.91 o 
  -8   5   7        6.16        4.67      3.25 o 
  -7   5   7     2472.18     2619.48     43.18 o 
  -6   5   7      866.67      903.68     13.23 o 
  -5   5   7     3071.66     3153.73     39.45 o 
  -4   5   7      276.89      259.31      6.72 o 
  -3   5   7       85.75      119.67      4.42 o 
  -2   5   7      179.16      232.01      4.30 o 
  -1   5   7      227.06      243.75      5.18 o 
   0   5   7      335.54      321.55      4.50 o 
   1   5   7      258.46      372.74      4.71 o 
   2   5   7       22.87       21.12      1.64 o 
   3   5   7       43.36       52.85      2.31 o 
   4   5   7     1036.67     1093.88     20.45 o 
   5   5   7      184.90      177.36     10.77 o 
   6   5   7      223.79      229.94      9.58 o 
   7   5   7       60.32       51.72     11.83 o 
   8   5   7       55.18       58.64      7.59 o 
  -8   6   7       16.86       18.35      6.33 o 
  -7   6   7      155.40      149.69      5.32 o 
  -6   6   7       72.40       63.84      4.92 o 
  -5   6   7      938.28      931.30     15.35 o 
  -4   6   7      340.80      352.82     10.31 o 
  -3   6   7     1244.76     1174.80     13.02 o 
  -2   6   7      812.25      819.83      9.39 o 
  -1   6   7      717.54      696.69      8.53 o 
   0   6   7      953.95      936.93      6.81 o 
   1   6   7      199.56      190.00      3.77 o 
   2   6   7      192.19      169.25      3.90 o 
   3   6   7      397.92      396.02      8.24 o 
   4   6   7     1120.28     1161.20     21.64 o 
   5   6   7      105.44      113.60      6.78 o 
   6   6   7        4.76        6.26      2.59 o 
   7   6   7       23.19       23.21      7.03 o 
   8   6   7        3.15        4.64      3.06 o 
  -8   7   7        0.07        2.10      3.36 o 
  -7   7   7      128.94      138.87      5.76 o 
  -6   7   7       96.32       90.99      7.74 o 
  -5   7   7     1751.56     1698.41     22.44 o 
  -4   7   7       49.52       51.29      5.52 o 
  -3   7   7      890.68      907.76     12.69 o 
  -2   7   7       24.06       25.95      2.62 o 
  -1   7   7       10.19        9.28      2.58 o 
   0   7   7       10.19       12.70      3.25 o 
   1   7   7        1.62        3.14      1.23 o 
   2   7   7       13.20       14.04      3.12 o 
   3   7   7      854.62      805.95     12.39 o 
   4   7   7       80.89       81.68      8.99 o 
   5   7   7        0.08        1.77      3.13 o 
   6   7   7        0.06        0.58      1.97 o 
   7   7   7        4.44        5.34      2.54 o 
   8   7   7        0.03        3.72      2.05 o 
  -7   8   7       55.37       47.73      6.10 o 
  -6   8   7        9.97        7.98      2.93 o 
  -5   8   7      488.32      470.86     14.76 o 
  -4   8   7       76.01       91.32      3.43 o 
  -3   8   7        0.07        0.43      1.29 o 
  -2   8   7      704.27      669.75      8.06 o 
  -1   8   7     1616.99     1592.39     17.05 o 
   0   8   7     2129.08     2238.42     30.69 o 
   1   8   7        9.18       13.23      2.36 o 
   2   8   7      792.38      824.58      9.21 o 
   3   8   7      891.28      897.67     14.53 o 
   4   8   7      155.17      144.54      7.72 o 
   5   8   7       82.88       91.14      7.95 o 
   6   8   7      387.88      385.56     13.10 o 
   7   8   7      180.71      192.60     10.57 o 
  -7   9   7      138.47      142.29      7.38 o 
  -6   9   7      481.25      480.54     11.00 o 
  -5   9   7      270.99      247.55      6.32 o 
  -4   9   7      139.78      113.53      4.82 o 
  -3   9   7      608.91      591.01     11.14 o 
  -2   9   7     1012.74     1064.92     21.66 o 
  -1   9   7       93.50       90.73      3.67 o 
   0   9   7       25.59       17.90      3.91 o 
   1   9   7     2275.60     2342.14     29.06 o 
   2   9   7       11.31       11.86      2.12 o 
   3   9   7      106.98      112.98      4.54 o 
   4   9   7      379.84      360.81      8.51 o 
   5   9   7       94.59      111.54      7.63 o 
   6   9   7       88.12       88.97      7.48 o 
   7   9   7       71.68       69.32     14.05 o 
  -7  10   7      208.97      216.17      8.78 o 
  -6  10   7       68.17       60.00      6.28 o 
  -5  10   7       33.01       19.34      5.04 o 
  -4  10   7      236.87      249.52      9.93 o 
  -3  10   7      307.57      325.53      9.72 o 
  -2  10   7      599.58      653.66     12.85 o 
  -1  10   7      779.36      752.28     13.81 o 
   0  10   7      924.90      913.30     15.69 o 
   1  10   7       29.20       33.59      3.62 o 
   2  10   7      389.62      438.13     14.38 o 
   3  10   7      136.30      137.52      5.53 o 
   4  10   7     1215.74     1211.32     29.01 o 
   5  10   7      773.90      770.84     20.90 o 
   6  10   7       85.84       85.03      7.37 o 
   7  10   7       54.23       63.42     15.40 o 
  -6  11   7       29.07       25.01      8.82 o 
  -5  11   7      282.37      284.38      9.22 o 
  -4  11   7      507.85      514.15      9.83 o 
  -3  11   7      806.95      819.16     11.92 o 
  -2  11   7      156.99      162.87      5.33 o 
  -1  11   7      741.76      757.08     11.92 o 
   0  11   7     1334.35     1341.28     18.26 o 
   1  11   7      322.22      352.88      6.71 o 
   2  11   7     1519.43     1425.23     19.03 o 
   3  11   7        4.00        3.24      2.55 o 
   4  11   7      176.14      167.50      8.39 o 
   5  11   7      180.88      158.32      8.55 o 
   6  11   7       56.06       45.73     14.42 o 
  -6  12   7        9.94        7.23      3.55 o 
  -5  12   7       67.43       55.02      6.33 o 
  -4  12   7     1918.87     1968.90     35.04 o 
  -3  12   7      300.96      288.48      6.79 o 
  -2  12   7      536.69      514.54     13.04 o 
  -1  12   7       39.45       34.22      4.59 o 
   0  12   7       55.04       49.40      6.07 o 
   1  12   7      459.80      435.51     11.31 o 
   2  12   7      137.45      163.64      5.99 o 
   3  12   7      464.65      463.25     11.70 o 
   4  12   7       13.68        6.49      5.08 o 
   5  12   7       46.30       26.39      8.44 o 
   6  12   7       35.33       34.22      7.34 o 
  -5  13   7     1415.89     1470.05     26.78 o 
  -4  13   7        1.22        4.29      2.61 o 
  -3  13   7      307.03      287.88     10.08 o 
  -2  13   7      126.86      127.59      7.00 o 
  -1  13   7       15.65       16.91      4.56 o 
   0  13   7      245.72      235.85      6.31 o 
   1  13   7        0.34        2.25      2.27 o 
   2  13   7       89.11       73.68      4.01 o 
   3  13   7        7.37        7.91      2.82 o 
   4  13   7       31.99       17.91      6.04 o 
   5  13   7      532.88      507.17     15.58 o 
  -5  14   7      176.80      141.78      9.51 o 
  -4  14   7      268.58      280.63      9.21 o 
  -3  14   7      525.14      548.01     11.40 o 
  -2  14   7      991.07     1021.07     17.96 o 
  -1  14   7      217.55      198.22      6.67 o 
   0  14   7      181.79      182.78      5.97 o 
   1  14   7      122.27      128.62      5.50 o 
   2  14   7       71.50       60.99      6.31 o 
   3  14   7      301.95      337.33     12.76 o 
   4  14   7      258.95      283.16     10.32 o 
   5  14   7      114.68       94.91     12.18 o 
  -4  15   7      250.89      263.57      9.34 o 
  -3  15   7      190.81      217.91      8.04 o 
  -2  15   7        1.27        2.94      2.32 o 
  -1  15   7        3.56        2.90      2.75 o 
   0  15   7        1.01        3.60      2.49 o 
   1  15   7       18.14       17.42      4.51 o 
   2  15   7      217.43      214.38     10.95 o 
   3  15   7      102.56      125.91      9.53 o 
   4  15   7       26.79       28.73     13.09 o 
  -3  16   7        0.21        6.29      8.94 o 
  -2  16   7      330.78      366.57     11.99 o 
  -1  16   7      711.78      843.34     15.96 o 
   0  16   7      614.83      662.95     11.72 o 
   1  16   7      347.86      351.06     13.43 o 
   2  16   7        5.07        5.11      3.53 o 
  -8   0   8       84.67       82.10     16.25 o 
  -7   0   8      396.50      377.10     19.93 o 
  -6   0   8      108.23      126.08     11.19 o 
  -5   0   8      254.22      277.49     14.26 o 
  -4   0   8       94.93       98.03      8.00 o 
  -3   0   8      290.92      316.86      6.82 o 
  -2   0   8      372.55      374.04      7.01 o 
  -1   0   8       38.74       14.67      4.65 o 
   0   0   8     2932.06     3122.66     71.12 o 
   1   0   8     6155.96     6684.98    142.26 o 
   2   0   8        3.77        0.43      1.26 o 
   3   0   8     1884.69     1948.75     13.39 o 
   4   0   8       68.59       71.49      2.92 o 
   5   0   8       24.20       12.64      3.94 o 
   6   0   8       43.07       40.12      9.00 o 
   7   0   8      173.67      159.90     14.55 o 
   8   0   8        0.31        9.44      9.90 o 
  -8   1   8      416.49      428.37     11.28 o 
  -7   1   8        1.95        4.83      2.36 o 
  -6   1   8       54.27       48.66      5.13 o 
  -5   1   8      205.11      186.20      7.14 o 
  -4   1   8      303.39      297.94      3.78 o 
  -3   1   8     2106.72     2177.84     19.97 o 
  -2   1   8      967.57      934.58      9.40 o 
  -1   1   8     3383.69     3510.87     44.51 o 
   0   1   8      244.85      228.11      5.11 o 
   1   1   8      431.58      462.56      5.70 o 
   2   1   8      794.80      882.98      9.39 o 
   3   1   8       25.15       19.68      2.41 o 
   4   1   8      293.59      288.94      5.35 o 
   5   1   8       29.92       35.52      4.19 o 
   6   1   8       48.25       49.13      7.15 o 
   7   1   8       56.43       40.36     18.05 o 
   8   1   8       52.15       44.59     21.63 o 
  -8   2   8      130.14      109.42      5.56 o 
  -7   2   8      893.46      919.39     20.63 o 
  -6   2   8       76.06       73.21      6.04 o 
  -5   2   8      122.00      124.35      5.20 o 
  -4   2   8      207.88      221.30      7.73 o 
  -3   2   8       10.78        6.29      2.33 o 
  -2   2   8       17.11       25.45      2.58 o 
  -1   2   8     3877.72     4225.19     57.84 o 
   0   2   8        8.61        5.17      1.65 o 
   1   2   8      318.55      284.33      6.68 o 
   2   2   8      648.52      615.02      7.06 o 
   3   2   8        0.28        2.66      0.94 o 
   4   2   8      154.62      148.19      3.43 o 
   5   2   8      414.74      417.14      5.19 o 
   6   2   8      155.38      168.86      7.07 o 
   7   2   8       56.26       46.08      9.86 o 
   8   2   8       34.12       35.36     18.74 o 
  -8   3   8      229.14      212.37      8.97 o 
  -7   3   8      702.88      745.73     16.51 o 
  -6   3   8       52.95       58.13      5.77 o 
  -5   3   8      899.30      894.91     14.74 o 
  -4   3   8        6.09        8.51      3.11 o 
  -3   3   8       58.66       52.35      3.30 o 
  -2   3   8        0.29        0.06      1.05 o 
  -1   3   8       87.78       70.01      3.94 o 
   0   3   8      134.09      125.80      2.98 o 
   1   3   8      123.20      111.61      2.69 o 
   2   3   8      800.01      801.20      9.09 o 
   3   3   8        0.24        0.76      0.72 o 
   4   3   8      120.04      115.36      2.58 o 
   5   3   8       81.47       78.76      5.44 o 
   6   3   8       39.36       34.75      6.81 o 
   7   3   8       35.85       27.97      8.32 o 
   8   3   8        0.02        6.41      5.26 o 
  -8   4   8       17.63       16.30      5.03 o 
  -7   4   8      151.02      154.40      8.64 o 
  -6   4   8       44.41       43.60      4.01 o 
  -5   4   8       41.21       49.78      4.89 o 
  -4   4   8      211.24      222.67      6.04 o 
  -3   4   8      304.22      320.75      8.40 o 
  -2   4   8       33.41       45.44      2.18 o 
  -1   4   8     2478.27     2912.12     27.58 o 
   0   4   8       38.60       61.43      2.80 o 
   1   4   8      276.87      295.33      5.09 o 
   2   4   8      773.20      844.94      8.07 o 
   3   4   8      120.89      124.16      3.96 o 
   4   4   8       45.79       49.89      2.05 o 
   5   4   8       20.87       25.48      8.28 o 
   6   4   8        9.24        6.28      3.20 o 
   7   4   8        2.85        2.53      3.12 o 
   8   4   8        2.35        2.22      3.84 o 
  -8   5   8        3.30        2.76      2.62 o 
  -7   5   8       56.92       54.52      5.69 o 
  -6   5   8      672.03      667.88     13.21 o 
  -5   5   8        2.08        1.22      2.03 o 
  -4   5   8       37.64       33.15      7.28 o 
  -3   5   8       37.21       28.53      5.12 o 
  -2   5   8       83.51      100.44      2.51 o 
  -1   5   8      555.59      571.73      6.16 o 
   0   5   8       26.89       43.46      2.51 o 
   1   5   8      114.74      110.71      3.19 o 
   2   5   8      255.86      285.40      4.57 o 
   3   5   8      161.60      157.65      4.17 o 
   4   5   8      311.49      334.85     17.23 o 
   5   5   8      187.11      184.09     13.69 o 
   6   5   8        1.08        3.66      2.14 o 
   7   5   8       15.33       14.06      5.38 o 
   8   5   8      190.11      180.20     12.91 o 
  -8   6   8      109.62      116.81      7.14 o 
  -7   6   8       38.94       30.89     10.71 o 
  -6   6   8       75.25       63.33      4.73 o 
  -5   6   8      196.37      166.65      5.63 o 
  -4   6   8        5.08        4.82      1.88 o 
  -3   6   8      359.57      348.45      3.81 o 
  -2   6   8      265.53      269.72      4.65 o 
  -1   6   8       52.60       41.93      3.16 o 
   0   6   8      174.77      202.42      4.05 o 
   1   6   8      523.97      567.42      9.77 o 
   2   6   8      404.07      412.73      5.71 o 
   3   6   8     1184.13     1198.57     18.14 o 
   4   6   8       34.20       36.49      8.01 o 
   5   6   8      395.52      393.38     12.00 o 
   6   6   8        9.35        5.93      3.07 o 
   7   6   8        9.51        7.28      4.12 o 
   8   6   8        9.37        6.39      4.09 o 
  -7   7   8      245.23      251.49      8.88 o 
  -6   7   8      147.77      156.87      5.43 o 
  -5   7   8      812.34      753.09     16.07 o 
  -4   7   8     1010.54     1014.55     16.06 o 
  -3   7   8     1111.61     1148.99     13.40 o 
  -2   7   8      165.47      160.91      4.64 o 
  -1   7   8      116.76      117.81      3.40 o 
   0   7   8       11.79        6.33      1.73 o 
   1   7   8      642.09      639.17      8.57 o 
   2   7   8       44.68       42.02      2.82 o 
   3   7   8      113.35      115.45      3.91 o 
   4   7   8      235.58      228.53      7.97 o 
   5   7   8      345.99      375.00     10.65 o 
   6   7   8     1141.69     1181.39     28.26 o 
   7   7   8        5.96        4.61      2.46 o 
  -7   8   8      469.16      506.32     12.97 o 
  -6   8   8       18.48       13.22      5.64 o 
  -5   8   8      297.17      258.88      9.09 o 
  -4   8   8      519.14      523.65     10.09 o 
  -3   8   8      716.79      689.29     11.96 o 
  -2   8   8       45.26       42.50      2.93 o 
  -1   8   8       94.17       76.59      3.12 o 
   0   8   8     1763.72     1845.41     31.43 o 
   1   8   8     1094.89     1041.53     12.88 o 
   2   8   8     2732.95     2736.96     27.34 o 
   3   8   8     1315.48     1353.94     22.69 o 
   4   8   8      289.21      273.60      7.98 o 
   5   8   8        4.82        6.69      3.51 o 
   6   8   8        3.97        3.56      2.66 o 
   7   8   8      174.24      164.14     11.08 o 
  -7   9   8       22.68       18.49      7.10 o 
  -6   9   8       82.94       85.55      5.38 o 
  -5   9   8      509.95      524.07     10.10 o 
  -4   9   8     1031.32     1038.10     15.29 o 
  -3   9   8     2273.26     2139.85     23.68 o 
  -2   9   8     2573.62     2643.92     37.32 o 
  -1   9   8     1866.76     1849.13     26.72 o 
   0   9   8        1.90        0.43      1.92 o 
   1   9   8       19.96       24.94      4.82 o 
   2   9   8      582.79      577.75     10.67 o 
   3   9   8       76.07       70.89      3.28 o 
   4   9   8      295.11      244.55      9.75 o 
   5   9   8        6.35        6.14      2.85 o 
   6   9   8       10.83       11.43      4.67 o 
   7   9   8      223.32      241.31      9.91 o 
  -7  10   8        0.17        4.05      2.48 o 
  -6  10   8       23.26       14.80      4.32 o 
  -5  10   8       49.51       52.04      6.71 o 
  -4  10   8       26.35       19.58      5.46 o 
  -3  10   8     1477.85     1361.89     20.15 o 
  -2  10   8     3166.22     3224.50     22.96 o 
  -1  10   8      965.24      995.74     14.01 o 
   0  10   8     2957.33     2894.42     60.33 o 
   1  10   8     1361.04     1328.65     22.86 o 
   2  10   8      584.68      599.86      9.00 o 
   3  10   8      105.13       96.96      7.00 o 
   4  10   8      320.46      332.01      9.85 o 
   5  10   8      372.47      388.14     13.70 o 
   6  10   8      178.10      186.37     11.43 o 
  -6  11   8      767.07      790.60     17.19 o 
  -5  11   8      435.94      471.05     10.49 o 
  -4  11   8       29.01       25.65      7.11 o 
  -3  11   8      544.29      592.15     12.00 o 
  -2  11   8       44.80       38.51      5.41 o 
  -1  11   8     1535.90     1473.98     17.97 o 
   0  11   8     1193.19     1255.33     15.19 o 
   1  11   8      644.68      641.22     10.27 o 
   2  11   8       16.22       11.46      3.61 o 
   3  11   8      937.13      922.65     19.14 o 
   4  11   8       64.19       64.19     13.03 o 
   5  11   8      114.09      112.14      9.02 o 
   6  11   8       35.73       26.55      9.25 o 
  -6  12   8      323.15      331.62      9.50 o 
  -5  12   8      230.63      241.08      7.54 o 
  -4  12   8       38.67       37.62      9.67 o 
  -3  12   8      388.75      380.00     12.60 o 
  -2  12   8       20.21       18.66      4.59 o 
  -1  12   8      174.50      171.44      7.39 o 
   0  12   8      272.00      265.41      8.32 o 
   1  12   8      292.39      292.11      7.03 o 
   2  12   8      589.50      613.23     12.88 o 
   3  12   8      601.08      676.39     19.92 o 
   4  12   8      537.42      532.79     13.34 o 
   5  12   8       77.97       71.34     12.12 o 
   6  12   8       86.13       88.90     10.54 o 
  -5  13   8      332.17      312.46      9.52 o 
  -4  13   8      276.33      272.16      9.05 o 
  -3  13   8      281.46      289.78      9.62 o 
  -2  13   8      244.18      254.88      7.86 o 
  -1  13   8        0.04        3.98      1.92 o 
   0  13   8        0.63        1.50      1.59 o 
   1  13   8       27.90       25.92      5.19 o 
   2  13   8      164.13      163.90      9.31 o 
   3  13   8      101.37       92.38      9.13 o 
   4  13   8        0.10        2.66      2.75 o 
   5  13   8      126.89      127.53      7.30 o 
  -4  14   8        3.86        4.32      2.32 o 
  -3  14   8       96.18       98.35      7.72 o 
  -2  14   8        1.38        6.24      2.84 o 
  -1  14   8       39.70       40.33      5.50 o 
   0  14   8        0.94        2.86      1.51 o 
   1  14   8       49.22       51.95      4.35 o 
   2  14   8       29.98       31.49      8.75 o 
   3  14   8       49.48       39.34     10.15 o 
   4  14   8       16.36       13.90      6.18 o 
  -3  15   8        3.19        8.57      4.04 o 
  -2  15   8       16.93       12.97      4.28 o 
  -1  15   8       26.36       16.94      5.67 o 
   0  15   8        1.35        3.26      2.93 o 
   1  15   8       80.37       95.45      8.55 o 
   2  15   8        0.44        1.62      3.63 o 
   3  15   8        0.04        5.34      3.40 o 
  -2  16   8       56.03       46.22     11.41 o 
  -1  16   8        9.34        6.42      3.03 o 
   0  16   8      263.56      256.48     11.00 o 
   1  16   8        0.54        1.50      4.26 o 
   2  16   8       74.76       71.20      8.44 o 
  -8   1   9       13.48        9.21      2.83 o 
  -7   1   9      351.22      343.94     11.98 o 
  -6   1   9     1157.74     1174.63     21.82 o 
  -5   1   9     2064.72     2150.30     32.98 o 
  -4   1   9      389.94      387.26      7.68 o 
  -3   1   9        5.76        9.49      2.11 o 
  -2   1   9      330.45      355.61      5.91 o 
  -1   1   9      565.26      561.86      5.74 o 
   0   1   9       33.30       36.40      4.09 o 
   1   1   9     2534.80     2914.05     40.16 o 
   2   1   9       36.40       50.67      4.06 o 
   3   1   9      106.07       90.99      2.83 o 
   4   1   9        6.38        6.23      1.70 o 
   5   1   9       11.06        8.92      2.37 o 
   6   1   9       40.76       47.54      6.37 o 
   7   1   9        0.00        4.53      5.99 o 
   8   1   9        2.91        5.84      5.81 o 
  -8   2   9      567.52      541.86     11.12 o 
  -7   2   9        5.26        6.40      2.96 o 
  -6   2   9        3.08        3.66      3.11 o 
  -5   2   9       51.67       40.94      6.66 o 
  -4   2   9       48.30       53.82      4.77 o 
  -3   2   9      242.93      252.74      2.61 o 
  -2   2   9       72.28       84.90      2.57 o 
  -1   2   9      492.26      568.97      7.97 o 
   0   2   9      154.01      155.39      4.48 o 
   1   2   9      256.05      293.25      5.96 o 
   2   2   9      770.28      811.35      9.66 o 
   3   2   9     1279.08     1314.06     13.63 o 
   4   2   9        1.59        2.73      0.91 o 
   5   2   9      402.64      411.97      7.10 o 
   6   2   9      161.65      168.46      7.09 o 
   7   2   9       22.15       27.50     12.79 o 
   8   2   9       15.15        5.98      5.23 o 
  -8   3   9      497.15      497.89     14.76 o 
  -7   3   9       76.13       80.92      7.59 o 
  -6   3   9      236.15      244.27      9.48 o 
  -5   3   9      554.44      538.47      9.46 o 
  -4   3   9      625.21      608.28     11.28 o 
  -3   3   9       48.37       55.70     17.90 o 
  -2   3   9      605.66      569.46      7.89 o 
  -1   3   9      647.70      668.77      7.73 o 
   0   3   9     1678.22     1672.86     29.06 o 
   1   3   9     1058.60     1029.56      8.46 o 
   2   3   9      758.52      782.09      8.73 o 
   3   3   9     1018.86     1047.10     10.87 o 
   4   3   9      145.72      146.31      3.15 o 
   5   3   9      123.16      115.72      5.43 o 
   6   3   9      146.47      144.24      8.92 o 
   7   3   9        0.03        1.66      6.75 o 
   8   3   9       42.45       30.61     18.13 o 
  -8   4   9       42.06       43.31      9.06 o 
  -7   4   9      361.54      374.03      8.68 o 
  -6   4   9      328.74      338.29      7.14 o 
  -5   4   9       78.44       85.68      6.42 o 
  -4   4   9       13.41       12.04      4.26 o 
  -3   4   9        2.83        5.50      1.91 o 
  -2   4   9      208.01      231.29      4.21 o 
  -1   4   9      279.84      289.05      5.79 o 
   0   4   9      160.20      183.46      4.74 o 
   1   4   9      495.04      480.11      8.06 o 
   2   4   9      687.91      739.13      8.30 o 
   3   4   9      407.54      390.95      6.74 o 
   4   4   9     1559.03     1614.86     34.05 o 
   5   4   9      451.00      440.07     11.24 o 
   6   4   9      123.31      123.47      8.48 o 
   7   4   9      616.29      604.35     16.00 o 
   8   4   9      132.63      143.21     15.60 o 
  -8   5   9       64.12       67.26      5.58 o 
  -7   5   9       52.53       46.04      6.02 o 
  -6   5   9      170.79      174.45      5.98 o 
  -5   5   9      177.46      169.30      5.25 o 
  -4   5   9      743.39      680.81     15.25 o 
  -3   5   9      279.24      264.37      4.54 o 
  -2   5   9     1738.65     1804.31     17.77 o 
  -1   5   9      960.18      984.15     12.03 o 
   0   5   9      653.61      638.90     10.49 o 
   1   5   9     1884.76     1977.41     22.26 o 
   2   5   9      282.13      260.63      4.45 o 
   3   5   9      766.81      697.98     10.35 o 
   4   5   9      118.85      109.21      5.97 o 
   5   5   9       41.03       32.33      9.88 o 
   6   5   9       68.44       59.89     10.45 o 
   7   5   9       36.72       26.17      9.04 o 
   8   5   9      225.65      224.74     16.84 o 
  -7   6   9       31.07       28.15      8.60 o 
  -6   6   9        0.17        3.01      1.48 o 
  -5   6   9      870.76      864.21     13.52 o 
  -4   6   9      493.89      509.38      9.76 o 
  -3   6   9      425.09      429.50      6.48 o 
  -2   6   9      808.91      875.13     10.91 o 
  -1   6   9      307.23      321.37      4.41 o 
   0   6   9      147.49      153.53      3.35 o 
   1   6   9      768.21      831.30     10.81 o 
   2   6   9      828.48      803.06      9.21 o 
   3   6   9      255.41      242.13      5.21 o 
   4   6   9     1609.30     1580.19     29.22 o 
   5   6   9      992.14     1003.30     29.54 o 
   6   6   9      395.05      411.01     14.15 o 
   7   6   9       23.03       16.83     12.01 o 
  -7   7   9       71.64       87.54      7.99 o 
  -6   7   9      143.60      119.32      7.29 o 
  -5   7   9       80.25       84.13      6.86 o 
  -4   7   9       11.87       18.20      3.70 o 
  -3   7   9      677.07      638.56     11.68 o 
  -2   7   9      520.60      503.37      8.52 o 
  -1   7   9      148.75      129.01      4.61 o 
   0   7   9     1679.29     1672.07     18.57 o 
   1   7   9      403.91      387.29      4.55 o 
   2   7   9       85.62       71.99      3.65 o 
   3   7   9      348.65      353.93      6.70 o 
   4   7   9       10.76        6.09      3.25 o 
   5   7   9       75.79       61.08     18.80 o 
   6   7   9       40.01       26.15     10.07 o 
   7   7   9       61.73       47.30     10.63 o 
  -7   8   9      132.62      131.39      8.94 o 
  -6   8   9       44.59       32.42      8.60 o 
  -5   8   9       26.98       26.50      6.30 o 
  -4   8   9       95.81       86.61      6.75 o 
  -3   8   9       73.77       55.48      2.99 o 
  -2   8   9       50.96       51.18      3.03 o 
  -1   8   9     1999.19     2092.26     28.18 o 
   0   8   9     1164.75     1173.00     15.86 o 
   1   8   9       36.61       39.13      4.33 o 
   2   8   9      433.65      391.57      4.95 o 
   3   8   9      111.41      114.26      4.16 o 
   4   8   9       10.28        7.94      4.35 o 
   5   8   9      147.09      142.41     12.67 o 
   6   8   9        1.04        3.76      4.09 o 
   7   8   9      126.48      105.71     12.15 o 
  -7   9   9        0.61        2.42      3.11 o 
  -6   9   9        6.54        5.24      2.62 o 
  -5   9   9        0.03        1.38      2.34 o 
  -4   9   9      504.43      459.56     16.56 o 
  -3   9   9      339.39      293.80      5.18 o 
  -2   9   9        7.68        6.22      2.43 o 
  -1   9   9      474.51      443.96      6.75 o 
   0   9   9      224.70      213.41      4.74 o 
   1   9   9      293.77      292.62      4.51 o 
   2   9   9       56.27       59.24      3.11 o 
   3   9   9        2.50        3.22      2.18 o 
   4   9   9       16.07       10.12      5.82 o 
   5   9   9       54.63       50.23     15.10 o 
   6   9   9       23.21       14.43      7.13 o 
   7   9   9       13.05        8.60      5.19 o 
  -6  10   9       74.37       65.50      5.66 o 
  -5  10   9      234.64      220.37      6.56 o 
  -4  10   9      267.43      267.36      7.00 o 
  -3  10   9       74.93       87.80      7.29 o 
  -2  10   9      304.45      304.58      8.30 o 
  -1  10   9        2.46        1.07      1.35 o 
   0  10   9       33.34       37.14      7.37 o 
   1  10   9       91.13       77.84      2.96 o 
   2  10   9       12.61       10.09      2.51 o 
   3  10   9       11.88       13.31      4.55 o 
   4  10   9      186.58      180.57      9.58 o 
   5  10   9      132.50      124.34      9.35 o 
   6  10   9        5.79        8.60      4.37 o 
  -6  11   9       44.27       41.10     11.59 o 
  -5  11   9        5.22        6.69      3.60 o 
  -4  11   9     1022.56     1051.75     21.31 o 
  -3  11   9      103.97      105.50      6.14 o 
  -2  11   9       20.87       17.91      4.88 o 
  -1  11   9      859.57      804.28     11.93 o 
   0  11   9        9.72       10.27      3.02 o 
   1  11   9      333.48      316.94      6.06 o 
   2  11   9      209.76      215.79      7.05 o 
   3  11   9       18.17       13.88      4.08 o 
   4  11   9        0.42        7.56      3.37 o 
   5  11   9        8.34       13.53      5.13 o 
   6  11   9       11.78        8.12      5.01 o 
  -5  12   9       20.99       16.52      5.47 o 
  -4  12   9      388.33      404.15      8.46 o 
  -3  12   9      511.08      504.92     11.41 o 
  -2  12   9      147.58      139.95      4.88 o 
  -1  12   9      767.20      758.76      8.74 o 
   0  12   9      291.18      284.26      6.00 o 
   1  12   9      193.49      183.25      4.21 o 
   2  12   9      790.37      798.43     20.35 o 
   3  12   9      291.33      271.29      9.79 o 
   4  12   9      217.77      237.13      9.56 o 
   5  12   9       24.46       16.08      6.72 o 
  -5  13   9       30.04       22.01      8.84 o 
  -4  13   9        3.22        3.35      2.12 o 
  -3  13   9      496.81      543.00      9.85 o 
  -2  13   9      393.31      401.09      8.76 o 
  -1  13   9      212.61      219.08      6.41 o 
   0  13   9      634.05      606.13     12.99 o 
   1  13   9      548.35      541.81     13.35 o 
   2  13   9      620.47      653.42     17.79 o 
   3  13   9      187.64      206.63      9.03 o 
   4  13   9       38.86       40.76     12.71 o 
   5  13   9       83.67       69.10      8.58 o 
  -4  14   9        6.99        4.93      3.12 o 
  -3  14   9      244.33      251.47      7.53 o 
  -2  14   9       38.69       34.85      6.58 o 
  -1  14   9       11.21        4.38      2.00 o 
   0  14   9       19.08       13.11      4.23 o 
   1  14   9        4.27        4.14      2.61 o 
   2  14   9      525.24      515.10     19.11 o 
   3  14   9      158.91      148.08      9.50 o 
   4  14   9      455.39      462.45     11.79 o 
  -3  15   9       87.09       87.83      4.68 o 
  -2  15   9      249.34      264.03      8.93 o 
  -1  15   9      454.69      496.15     10.16 o 
   0  15   9      470.25      529.16     12.68 o 
   1  15   9      451.17      477.52     13.49 o 
   2  15   9       87.91       80.36      9.02 o 
   3  15   9       41.71       24.85      9.55 o 
  -1  16   9        3.10        3.06      1.94 o 
   0  16   9       34.09       21.14      7.67 o 
   1  16   9       31.30       24.19     11.86 o 
  -8   0  10      828.69      832.68     26.28 o 
  -7   0  10       84.58       69.00     19.69 o 
  -6   0  10     4768.04     4767.92     46.76 o 
  -5   0  10       64.36       68.04      6.92 o 
  -4   0  10        0.13        1.33      2.10 o 
  -3   0  10      441.43      441.44      7.39 o 
  -2   0  10      193.55      207.41      9.17 o 
  -1   0  10      152.54      179.30      8.08 o 
   0   0  10        0.26        4.82      3.72 o 
   1   0  10     1363.25     1498.29     32.22 o 
   2   0  10        1.28        3.92      2.67 o 
   3   0  10     1120.58     1296.07     30.63 o 
   4   0  10     1374.29     1484.63     32.91 o 
   5   0  10     1395.26     1442.08     24.09 o 
   6   0  10       28.18       38.62     19.95 o 
   7   0  10      102.56      121.17     17.75 o 
   8   0  10       47.89       39.10     28.69 o 
  -8   1  10        5.29        5.92      3.74 o 
  -7   1  10        0.71        2.25      3.69 o 
  -6   1  10      591.18      582.11     19.79 o 
  -5   1  10      141.17      128.41      5.88 o 
  -4   1  10     2395.12     2336.04     33.60 o 
  -3   1  10      179.39      190.70      3.48 o 
  -2   1  10     2751.83     2758.50     40.22 o 
  -1   1  10        4.64        3.46      1.55 o 
   0   1  10     1485.40     1523.71     17.49 o 
   1   1  10      966.89     1037.62      9.15 o 
   2   1  10      671.75      660.82      8.60 o 
   3   1  10     2157.29     2261.23     23.49 o 
   4   1  10       69.81       62.80      3.70 o 
   5   1  10      449.56      461.25     10.53 o 
   6   1  10        0.04        3.22      1.83 o 
   7   1  10       11.99       15.38      9.95 o 
   8   1  10       28.68       14.91      9.09 o 
  -8   2  10      232.47      227.14      9.08 o 
  -7   2  10      637.62      625.07     11.98 o 
  -6   2  10       60.14       53.95      7.69 o 
  -5   2  10      286.89      273.43      6.45 o 
  -4   2  10     1444.35     1439.14     27.86 o 
  -3   2  10      847.12      903.24     11.89 o 
  -2   2  10      141.75      131.10      3.12 o 
  -1   2  10       39.90       38.87      2.93 o 
   0   2  10       45.74       45.38      4.78 o 
   1   2  10       47.16       51.37      4.11 o 
   2   2  10     1427.59     1535.24     17.65 o 
   3   2  10      108.84      108.44      3.02 o 
   4   2  10      220.01      224.85      5.49 o 
   5   2  10       97.45       99.34      5.28 o 
   6   2  10      314.24      320.32     21.57 o 
   7   2  10      621.92      649.85     21.21 o 
   8   2  10      176.26      132.92     32.93 o 
  -8   3  10       22.68       12.41      5.93 o 
  -7   3  10       28.93       23.91      8.07 o 
  -6   3  10       12.83       10.93      4.83 o 
  -5   3  10        1.77        2.77      1.65 o 
  -4   3  10      171.48      163.96      5.72 o 
  -3   3  10     1327.46     1291.78     21.91 o 
  -2   3  10      705.71      670.41      9.77 o 
  -1   3  10        6.24        7.00      2.12 o 
   0   3  10     1213.33     1222.00     18.48 o 
   1   3  10       19.96       20.30      3.32 o 
   2   3  10      160.68      131.64      4.12 o 
   3   3  10        5.83        6.85      1.51 o 
   4   3  10      143.94      131.45      7.46 o 
   5   3  10      471.10      464.83     13.00 o 
   6   3  10        0.41        2.97      2.59 o 
   7   3  10       47.09       36.49     15.11 o 
   8   3  10        0.43        6.19      5.18 o 
  -8   4  10        6.07        4.44      2.96 o 
  -7   4  10        6.25        5.66      3.07 o 
  -6   4  10        0.81        3.72      3.75 o 
  -5   4  10        2.89        3.96      2.26 o 
  -4   4  10        8.24        9.21      3.28 o 
  -3   4  10     1358.66     1376.01     17.14 o 
  -2   4  10       30.62       32.03      3.95 o 
  -1   4  10        2.84        4.14      1.63 o 
   0   4  10     2033.41     2325.24     25.18 o 
   1   4  10      353.73      364.27      6.03 o 
   2   4  10        2.58        4.09      1.74 o 
   3   4  10      183.36      180.29      2.59 o 
   4   4  10       24.28       17.45      4.67 o 
   5   4  10        1.59        2.19      3.22 o 
   6   4  10      460.57      455.54     23.88 o 
   7   4  10       81.59       74.32     25.94 o 
  -7   5  10       56.56       56.11      7.57 o 
  -6   5  10       60.97       72.50      5.50 o 
  -5   5  10       28.16       24.81      5.67 o 
  -4   5  10        0.16        0.57      2.58 o 
  -3   5  10        0.74        2.31      1.32 o 
  -2   5  10      203.34      219.92      6.48 o 
  -1   5  10      291.65      286.15      7.04 o 
   0   5  10       11.31       12.61      3.96 o 
   1   5  10      609.17      643.18     13.22 o 
   2   5  10        0.59        1.70      0.76 o 
   3   5  10       97.78       95.86      4.71 o 
   4   5  10      146.77      147.75      4.88 o 
   5   5  10       48.62       46.16     15.23 o 
   6   5  10       13.54       12.14      5.12 o 
   7   5  10       63.75       55.00      9.45 o 
  -7   6  10        1.16        6.29      3.59 o 
  -6   6  10       22.57       27.12      6.59 o 
  -5   6  10       17.94       15.05      4.89 o 
  -4   6  10      325.50      312.75      8.58 o 
  -3   6  10      197.11      187.18      2.94 o 
  -2   6  10       45.84       54.57      3.88 o 
  -1   6  10       15.39       16.67      4.11 o 
   0   6  10      273.07      319.33      5.34 o 
   1   6  10      637.59      653.09      9.42 o 
   2   6  10     1313.47     1337.74     16.63 o 
   3   6  10        7.79        8.02      3.28 o 
   4   6  10       58.71       49.85      9.22 o 
   5   6  10       21.73       18.21      5.24 o 
   6   6  10      536.47      548.17     16.21 o 
   7   6  10       17.13       12.63      6.44 o 
  -7   7  10       48.57       50.94      6.58 o 
  -6   7  10       11.49        9.84      3.01 o 
  -5   7  10      109.07      103.62      4.64 o 
  -4   7  10        0.49        3.41      2.53 o 
  -3   7  10      281.71      275.94      4.28 o 
  -2   7  10      281.71      273.96      5.92 o 
  -1   7  10      762.33      745.48     19.62 o 
   0   7  10      256.56      261.82      4.47 o 
   1   7  10      662.56      686.20     11.80 o 
   2   7  10      986.04     1035.65     18.47 o 
   3   7  10      518.19      544.19     11.20 o 
   4   7  10      582.92      569.66     14.66 o 
   5   7  10      348.84      334.13     12.90 o 
   6   7  10      179.88      189.13     15.08 o 
   7   7  10       64.06       86.76     15.04 o 
  -7   8  10       91.82       96.97      5.74 o 
  -6   8  10       13.35       10.03      4.25 o 
  -5   8  10       85.84       86.75      5.36 o 
  -4   8  10      277.63      318.15     10.09 o 
  -3   8  10      614.85      632.37     12.14 o 
  -2   8  10     1793.57     1785.96     23.63 o 
  -1   8  10       21.61       24.74      4.36 o 
   0   8  10      106.46      101.96      3.70 o 
   1   8  10      386.89      360.57      7.08 o 
   2   8  10       57.74       50.24      2.20 o 
   3   8  10      467.14      491.41      9.41 o 
   4   8  10       67.95       74.76      6.80 o 
   5   8  10       59.37       57.77      9.39 o 
   6   8  10      406.81      427.81     15.45 o 
   7   8  10      259.12      260.37     15.19 o 
  -6   9  10        9.61       13.43      3.85 o 
  -5   9  10       23.20       22.27      6.30 o 
  -4   9  10      438.15      419.50     12.40 o 
  -3   9  10        6.36        4.50      2.65 o 
  -2   9  10      798.23      812.11     11.95 o 
  -1   9  10       15.57       13.57      3.57 o 
   0   9  10      439.71      450.09     10.25 o 
   1   9  10     1456.12     1512.69     19.39 o 
   2   9  10      699.14      707.98     11.74 o 
   3   9  10      397.23      358.80     11.01 o 
   4   9  10      524.19      574.65     14.45 o 
   5   9  10      335.10      325.90      8.82 o 
   6   9  10      173.88      207.80      9.71 o 
  -6  10  10      968.72     1028.94     17.79 o 
  -5  10  10      326.84      351.19     12.40 o 
  -4  10  10       64.57       53.80      6.95 o 
  -3  10  10      111.94      116.06      9.67 o 
  -2  10  10      652.34      601.98     11.73 o 
  -1  10  10     2467.77     2514.96     18.49 o 
   0  10  10      272.86      266.49      5.82 o 
   1  10  10      596.91      614.87      9.21 o 
   2  10  10       85.59       91.64      4.89 o 
   3  10  10       46.08       49.07     10.76 o 
   4  10  10      315.33      303.33     16.19 o 
   5  10  10       42.15       35.59     10.90 o 
   6  10  10       94.67       94.19      7.52 o 
  -5  11  10       21.19       14.08      3.99 o 
  -4  11  10      235.61      245.02      8.53 o 
  -3  11  10       15.62       11.44      4.05 o 
  -2  11  10      104.01       96.31      4.72 o 
  -1  11  10       17.59       18.38      4.28 o 
   0  11  10      590.97      561.17      9.59 o 
   1  11  10      392.06      386.18      7.75 o 
   2  11  10      402.83      401.17      8.61 o 
   3  11  10      579.57      560.17     16.79 o 
   4  11  10      509.49      533.76     14.79 o 
   5  11  10       83.99       99.08     11.40 o 
  -5  12  10      119.55      112.29      8.05 o 
  -4  12  10      105.90      110.99      5.30 o 
  -3  12  10       55.05       57.23     10.16 o 
  -2  12  10      145.57      136.67      5.42 o 
  -1  12  10        8.89        9.89      2.27 o 
   0  12  10       13.73        7.45      3.37 o 
   1  12  10      631.91      611.14     15.38 o 
   2  12  10        1.48        4.68      3.07 o 
   3  12  10       54.33       54.89      8.81 o 
   4  12  10      124.71      111.99     15.04 o 
   5  12  10      154.77      177.45      7.81 o 
  -4  13  10        0.25        2.50      1.88 o 
  -3  13  10       15.83       10.01      4.61 o 
  -2  13  10      101.44      103.42      5.20 o 
  -1  13  10       90.46       93.89      4.56 o 
   0  13  10       44.58       41.85      3.73 o 
   1  13  10       30.13       26.48      7.53 o 
   2  13  10       60.10       47.83     15.61 o 
   3  13  10      166.40      170.35     11.12 o 
   4  13  10        5.37        8.05      3.60 o 
  -3  14  10      104.71      115.73      6.95 o 
  -2  14  10       85.27       91.16      8.08 o 
  -1  14  10       63.85       53.12      4.51 o 
   0  14  10        8.11        5.66      3.57 o 
   1  14  10       79.67       73.09      8.10 o 
   2  14  10        0.89        4.05      2.99 o 
   3  14  10        5.96        4.96      3.50 o 
  -2  15  10        1.73        3.42      2.59 o 
  -1  15  10      152.81      170.18      7.58 o 
   0  15  10        8.33        4.26      2.20 o 
   1  15  10       58.18       54.78      7.01 o 
   2  15  10       56.13       43.16      6.49 o 
  -8   1  11       28.73       20.54      7.90 o 
  -7   1  11       35.46       24.89      6.61 o 
  -6   1  11        0.02        2.44      2.61 o 
  -5   1  11      394.44      385.06      9.96 o 
  -4   1  11     1341.96     1400.53     20.66 o 
  -3   1  11       51.80       51.59      2.33 o 
  -2   1  11      191.46      207.80      4.37 o 
  -1   1  11        2.09        1.89      2.54 o 
   0   1  11       35.04       34.48      5.25 o 
   1   1  11      392.29      392.46      7.02 o 
   2   1  11      203.32      171.77      5.50 o 
   3   1  11      412.10      424.78      7.59 o 
   4   1  11       85.81       79.38      4.70 o 
   5   1  11        5.42        3.69      1.53 o 
   6   1  11      130.99      119.12     16.51 o 
   7   1  11        0.40        7.54      5.78 o 
  -7   2  11       17.73       18.04      5.03 o 
  -6   2  11      445.72      448.54     12.38 o 
  -5   2  11      141.92      137.27     12.45 o 
  -4   2  11     2489.46     2444.42     45.69 o 
  -3   2  11        2.81        4.28      1.62 o 
  -2   2  11      271.67      267.85      6.53 o 
  -1   2  11      165.40      146.11      4.89 o 
   0   2  11       35.82       33.45      6.02 o 
   1   2  11        0.27        2.23      2.38 o 
   2   2  11      342.17      344.95      5.47 o 
   3   2  11      326.67      332.02      6.34 o 
   4   2  11        2.85        5.06      2.08 o 
   5   2  11      562.33      568.14     13.25 o 
   6   2  11       21.98       21.23      8.54 o 
   7   2  11       24.05       26.62     11.15 o 
  -7   3  11      284.26      286.90      9.80 o 
  -6   3  11      161.18      153.62      7.13 o 
  -5   3  11       43.44       38.04      9.01 o 
  -4   3  11        0.10        1.24      1.94 o 
  -3   3  11      124.89      126.10      4.09 o 
  -2   3  11     2084.51     2059.40     24.94 o 
  -1   3  11      396.89      412.20      8.46 o 
   0   3  11     1122.02     1073.89     13.16 o 
   1   3  11        1.14        1.75      1.86 o 
   2   3  11      566.25      581.28     10.65 o 
   3   3  11     1043.12     1059.09     17.02 o 
   4   3  11       30.56       29.03      7.30 o 
   5   3  11      580.06      599.69     21.62 o 
   6   3  11      340.72      354.18     13.39 o 
   7   3  11      148.42      181.14     25.21 o 
  -7   4  11       18.16       14.34      5.24 o 
  -6   4  11      887.13      883.13     19.98 o 
  -5   4  11      448.41      431.38      9.53 o 
  -4   4  11      871.34      877.55     14.86 o 
  -3   4  11      137.28      120.60      4.80 o 
  -2   4  11     2238.10     2220.37     32.69 o 
  -1   4  11      279.27      287.50      5.53 o 
   0   4  11      574.54      571.69     15.96 o 
   1   4  11      321.06      319.69      6.73 o 
   2   4  11       89.10       92.18      4.85 o 
   3   4  11      168.93      171.36      4.49 o 
   4   4  11       82.52       71.71      6.74 o 
   5   4  11      303.94      306.60     15.14 o 
   6   4  11       30.62       18.50      9.07 o 
   7   4  11       93.46       73.84     26.46 o 
  -7   5  11        0.16        1.30      2.80 o 
  -6   5  11        1.42        3.63      2.36 o 
  -5   5  11       93.52       89.66      6.61 o 
  -4   5  11        7.63        9.10      2.73 o 
  -3   5  11       22.74       19.08      2.90 o 
  -2   5  11      292.18      294.64      6.53 o 
  -1   5  11     2127.83     2151.91     31.59 o 
   0   5  11      475.64      431.04      9.79 o 
   1   5  11      248.18      251.80      7.40 o 
   2   5  11      753.84      736.60     13.26 o 
   3   5  11      280.67      255.26      6.63 o 
   4   5  11     1746.48     1816.10     30.99 o 
   5   5  11      286.16      312.91     11.33 o 
   6   5  11      659.75      684.58     25.26 o 
   7   5  11      451.83      466.10     24.41 o 
  -7   6  11      123.63      142.93      7.17 o 
  -6   6  11       80.20       76.69      6.48 o 
  -5   6  11       37.16       31.70      7.21 o 
  -4   6  11      583.61      593.26     11.04 o 
  -3   6  11      224.74      201.97      8.53 o 
  -2   6  11      950.58      932.30     15.24 o 
  -1   6  11      999.02      939.32     17.91 o 
   0   6  11      738.81      688.49     12.92 o 
   1   6  11      164.71      181.67      4.33 o 
   2   6  11      212.09      199.35      4.80 o 
   3   6  11      530.85      547.24     10.24 o 
   4   6  11       31.68       27.86      9.03 o 
   5   6  11       12.25        6.98      5.09 o 
   6   6  11       11.09        6.15      4.92 o 
   7   6  11        0.40        4.56      4.73 o 
  -7   7  11      158.43      162.25      6.51 o 
  -6   7  11      158.28      151.48      6.68 o 
  -5   7  11       25.10       36.22      7.18 o 
  -4   7  11       58.34       66.14      5.29 o 
  -3   7  11        2.00        0.63      1.92 o 
  -2   7  11      289.49      281.30      5.06 o 
  -1   7  11      108.67      100.38      3.48 o 
   0   7  11     3248.82     3286.11     53.08 o 
   1   7  11        8.99        7.56      1.78 o 
   2   7  11      343.58      310.09      4.99 o 
   3   7  11      437.64      427.90     15.72 o 
   4   7  11       10.19        5.32      3.80 o 
   5   7  11      127.62      139.19     12.04 o 
   6   7  11       79.96      104.63     13.36 o 
   7   7  11       53.04       60.03      9.79 o 
  -6   8  11      267.79      280.75      9.25 o 
  -5   8  11        5.45        5.11      2.75 o 
  -4   8  11      473.97      469.72      8.55 o 
  -3   8  11      106.87       95.85      6.48 o 
  -2   8  11       17.35       16.67      3.36 o 
  -1   8  11      250.70      256.99      9.40 o 
   0   8  11      359.42      342.86      5.64 o 
   1   8  11     1210.90     1188.97     14.13 o 
   2   8  11        4.08        5.08      1.81 o 
   3   8  11        6.60        5.07      3.68 o 
   4   8  11       90.16       95.15      6.07 o 
   5   8  11        5.86        3.87      2.23 o 
   6   8  11       26.78       16.76      5.14 o 
  -6   9  11       51.93       39.80     10.11 o 
  -5   9  11        0.72        1.84      2.69 o 
  -4   9  11      224.50      211.27      6.88 o 
  -3   9  11       24.98       21.29      5.94 o 
  -2   9  11      290.73      260.65      7.11 o 
  -1   9  11      117.68      121.19      3.86 o 
   0   9  11      220.35      210.64      4.74 o 
   1   9  11        1.34        2.36      1.44 o 
   2   9  11      184.71      168.24      8.26 o 
   3   9  11      158.56      167.97      8.17 o 
   4   9  11       26.20       21.71      7.80 o 
   5   9  11        3.81        3.79      3.69 o 
   6   9  11        9.26        5.38      4.71 o 
  -6  10  11        5.89        5.76      2.49 o 
  -5  10  11        3.19        4.12      2.49 o 
  -4  10  11       14.59       11.48      3.81 o 
  -3  10  11       27.99       25.72      6.56 o 
  -2  10  11       56.97       71.67      3.85 o 
  -1  10  11       97.60       98.03      4.27 o 
   0  10  11       49.76       48.68      3.08 o 
   1  10  11      101.43      106.39      3.84 o 
   2  10  11        7.00        3.42      2.22 o 
   3  10  11      141.86      121.94      6.08 o 
   4  10  11       10.21        5.07      3.72 o 
   5  10  11       55.91       53.19      6.77 o 
  -5  11  11       81.04       88.62      5.54 o 
  -4  11  11        8.31        7.83      3.48 o 
  -3  11  11        1.05        4.46      2.55 o 
  -2  11  11       30.11       21.33      6.42 o 
  -1  11  11       61.35       67.33      4.11 o 
   0  11  11        5.17        3.75      1.72 o 
   1  11  11      165.15      184.95      6.02 o 
   2  11  11      180.45      170.88     11.24 o 
   3  11  11       30.49       29.43      7.66 o 
   4  11  11       46.18       40.10     12.86 o 
   5  11  11       23.79       19.31      7.12 o 
  -4  12  11      191.95      203.97      7.07 o 
  -3  12  11      152.03      175.66      7.02 o 
  -2  12  11        2.50        1.04      2.34 o 
  -1  12  11       51.63       54.42      4.19 o 
   0  12  11        4.73        8.01      3.12 o 
   1  12  11      357.47      368.65      9.55 o 
   2  12  11      104.22      101.93     10.50 o 
   3  12  11        0.15        2.32      2.49 o 
   4  12  11        9.57        9.94      4.59 o 
  -4  13  11      109.15      111.99      5.03 o 
  -3  13  11      178.31      179.34      7.07 o 
  -2  13  11      160.61      164.95      6.05 o 
  -1  13  11        0.04        1.76      1.98 o 
   0  13  11       90.12       85.91      6.81 o 
   1  13  11        0.37        3.60      2.40 o 
   2  13  11      249.84      269.07     10.12 o 
   3  13  11      195.75      199.54     10.43 o 
   4  13  11      447.69      450.17     11.22 o 
  -3  14  11      460.00      466.63     10.69 o 
  -2  14  11      101.86      107.93      8.95 o 
  -1  14  11       15.49       10.38      5.82 o 
   0  14  11       12.81        6.36      3.91 o 
   1  14  11       26.77       20.49      9.76 o 
   2  14  11      116.90      115.45      7.67 o 
   3  14  11      379.24      352.01     22.45 o 
  -1  15  11      397.36      430.40     12.35 o 
   0  15  11       97.85      111.21      5.01 o 
   1  15  11      176.73      186.27     19.77 o 
  -7   0  12      116.36      111.92     10.94 o 
  -6   0  12      168.65      178.20      9.85 o 
  -5   0  12      793.49      787.44     22.81 o 
  -4   0  12      178.85      168.03     13.79 o 
  -3   0  12      169.29      155.13     12.34 o 
  -2   0  12     3739.66     3882.31     76.69 o 
  -1   0  12     1953.96     1964.51     33.45 o 
   0   0  12     5978.01     6119.51     87.26 o 
   1   0  12       95.91       71.10      7.98 o 
   2   0  12      113.96      120.77      7.55 o 
   3   0  12      516.58      491.14     11.98 o 
   4   0  12      494.43      470.25     18.13 o 
   5   0  12      477.59      490.27     20.66 o 
   6   0  12      297.49      314.17     23.97 o 
   7   0  12       28.93        3.98     16.91 o 
  -7   1  12       46.26       36.10     11.96 o 
  -6   1  12      236.34      232.89      8.51 o 
  -5   1  12      195.70      205.85     13.49 o 
  -4   1  12      858.72      821.41     24.55 o 
  -3   1  12      622.25      601.44     13.53 o 
  -2   1  12       35.72       39.58      5.68 o 
  -1   1  12       83.58      104.51      4.66 o 
   0   1  12       46.99       47.32      8.31 o 
   1   1  12      165.87      182.98      7.08 o 
   2   1  12      272.75      258.88      6.38 o 
   3   1  12      352.90      339.54      6.84 o 
   4   1  12      316.36      306.78      6.73 o 
   5   1  12      833.20      861.37     16.07 o 
   6   1  12      192.00      188.40     15.15 o 
   7   1  12       48.72       40.40     26.13 o 
  -7   2  12       36.26       33.15      9.11 o 
  -6   2  12       26.55       23.59      8.07 o 
  -5   2  12      434.06      451.98     10.48 o 
  -4   2  12     1624.91     1656.70     24.18 o 
  -3   2  12        9.28       10.11      4.28 o 
  -2   2  12     1539.32     1515.77     20.97 o 
  -1   2  12        4.02        8.68      2.88 o 
   0   2  12      312.17      294.56      6.35 o 
   1   2  12      524.00      507.34      8.90 o 
   2   2  12     1596.35     1593.89     24.86 o 
   3   2  12     1010.05     1066.75     15.31 o 
   4   2  12      421.75      406.09      8.69 o 
   5   2  12      360.61      338.24     10.34 o 
   6   2  12       22.51       18.51      8.41 o 
   7   2  12        0.77        9.29      8.27 o 
  -7   3  12      431.03      432.27     13.25 o 
  -6   3  12      272.33      276.55     19.52 o 
  -5   3  12        0.47        4.12      3.00 o 
  -4   3  12       16.23       13.81      4.05 o 
  -3   3  12      402.11      418.08      7.93 o 
  -2   3  12     1419.32     1397.26     22.62 o 
  -1   3  12      104.91       94.00      4.53 o 
   0   3  12        9.41        9.74      2.77 o 
   1   3  12       73.29       74.63      4.49 o 
   2   3  12       94.15       89.01      5.21 o 
   3   3  12      396.25      371.91      6.83 o 
   4   3  12      472.26      463.12     10.21 o 
   5   3  12      168.57      160.14      8.21 o 
   6   3  12      607.12      656.85     16.86 o 
   7   3  12      194.19      183.51     14.70 o 
  -7   4  12       91.95       84.06      6.98 o 
  -6   4  12       22.09       14.61      5.80 o 
  -5   4  12       31.73       28.98      8.30 o 
  -4   4  12      192.72      178.64      7.70 o 
  -3   4  12      606.67      570.66     11.66 o 
  -2   4  12      265.08      286.74      6.13 o 
  -1   4  12      646.31      675.59     13.59 o 
   0   4  12     1104.54     1095.24     15.76 o 
   1   4  12        8.24        9.51      3.50 o 
   2   4  12      861.26      865.68     16.00 o 
   3   4  12       73.36       75.14      5.41 o 
   4   4  12       17.03       11.96      5.13 o 
   5   4  12      218.95      227.37     12.06 o 
   6   4  12       29.87       20.47      9.64 o 
   7   4  12       93.35      103.05     37.31 o 
  -7   5  12       32.29       21.10      6.97 o 
  -6   5  12       30.27       32.86      8.71 o 
  -5   5  12       95.45       92.63      5.39 o 
  -4   5  12      321.27      298.33      9.41 o 
  -3   5  12      513.39      483.79     10.98 o 
  -2   5  12        6.38        3.59      2.17 o 
  -1   5  12       20.81       17.12      3.83 o 
   0   5  12       68.10       84.80      4.28 o 
   1   5  12      249.96      234.07      6.68 o 
   2   5  12      447.36      424.41      7.51 o 
   3   5  12      204.56      203.89      9.46 o 
   4   5  12       51.23       50.15      9.76 o 
   5   5  12       18.50       15.40      5.78 o 
   6   5  12        1.18        4.13      4.36 o 
   7   5  12       56.96       41.69     17.29 o 
  -7   6  12       19.05       11.59      4.90 o 
  -6   6  12      142.08      132.50     10.13 o 
  -5   6  12       88.55       79.76      5.63 o 
  -4   6  12       12.14       15.51      5.36 o 
  -3   6  12      140.63      136.82      6.84 o 
  -2   6  12       93.87       86.07      3.90 o 
  -1   6  12       96.42       70.03      4.27 o 
   0   6  12      525.82      549.22     10.18 o 
   1   6  12      966.24      953.22     15.64 o 
   2   6  12     1746.55     1727.20     20.37 o 
   3   6  12       49.69       43.27      4.31 o 
   4   6  12        0.20        4.23      3.30 o 
   5   6  12        0.20        0.91      4.12 o 
   6   6  12       93.55       92.83     11.14 o 
  -6   7  12      290.78      293.23      9.01 o 
  -5   7  12      264.69      248.00      6.61 o 
  -4   7  12       24.79       18.77      5.53 o 
  -3   7  12       11.25       14.12      4.30 o 
  -2   7  12      250.16      226.31      4.67 o 
  -1   7  12        0.02        2.48      1.79 o 
   0   7  12        6.60        6.48      2.15 o 
   1   7  12     1134.94     1115.27     15.79 o 
   2   7  12      884.61      880.28     18.70 o 
   3   7  12       16.72       17.25      5.11 o 
   4   7  12        0.19        6.26      4.21 o 
   5   7  12        5.97        6.21      3.22 o 
   6   7  12      134.41      138.01      8.86 o 
  -6   8  12       42.15       55.50      9.41 o 
  -5   8  12       54.59       44.29      8.05 o 
  -4   8  12       21.30       16.63      5.04 o 
  -3   8  12        4.00        4.51      2.43 o 
  -2   8  12      742.09      718.36     11.29 o 
  -1   8  12      438.94      416.96      7.76 o 
   0   8  12     1007.64      969.31     22.23 o 
   1   8  12      462.42      471.82      7.68 o 
   2   8  12       18.45       14.10      4.25 o 
   3   8  12      283.85      286.44      9.71 o 
   4   8  12        7.12        2.61      3.79 o 
   5   8  12        2.14        6.23      3.42 o 
   6   8  12      127.78      139.36      9.42 o 
  -6   9  12      129.23      138.36      6.85 o 
  -5   9  12       26.65       22.96      8.09 o 
  -4   9  12       24.34       16.76      5.42 o 
  -3   9  12        4.82        4.82      3.02 o 
  -2   9  12        0.79        2.00      2.26 o 
  -1   9  12       88.20       78.70      4.09 o 
   0   9  12      124.90      133.19      3.79 o 
   1   9  12       62.96       58.44      3.25 o 
   2   9  12      250.83      270.45      6.30 o 
   3   9  12      271.50      282.19     11.95 o 
   4   9  12      345.97      377.87     10.14 o 
   5   9  12       15.85       14.72      7.34 o 
  -5  10  12      243.55      235.92      8.49 o 
  -4  10  12      194.50      200.46      6.96 o 
  -3  10  12      419.09      439.51     11.34 o 
  -2  10  12      308.43      305.29      8.38 o 
  -1  10  12      163.88      185.09      4.66 o 
   0  10  12       27.71       27.91      3.12 o 
   1  10  12       66.42       74.60      4.65 o 
   2  10  12      228.29      229.87     11.57 o 
   3  10  12      236.28      229.09      8.07 o 
   4  10  12       20.49       12.11      4.80 o 
   5  10  12       34.95       40.85      8.94 o 
  -5  11  12        0.38        3.42      1.92 o 
  -4  11  12       81.78       80.22      6.95 o 
  -3  11  12        4.03        1.97      2.28 o 
  -2  11  12       33.84       22.41      6.78 o 
  -1  11  12       52.31       57.93      5.33 o 
   0  11  12      197.98      203.84      5.95 o 
   1  11  12       12.89       15.46      3.57 o 
   2  11  12       37.25       34.75     11.78 o 
   3  11  12       26.32       30.76      9.44 o 
   4  11  12      179.61      177.77      9.83 o 
  -4  12  12      127.55      134.55      7.10 o 
  -3  12  12       32.58       32.84      4.63 o 
  -2  12  12       96.08      112.30      6.68 o 
  -1  12  12       84.15       97.02      4.31 o 
   0  12  12       45.36       37.40      5.57 o 
   1  12  12        8.97        8.10      3.10 o 
   2  12  12        0.14        3.04      3.07 o 
   3  12  12       11.24        5.27      4.02 o 
   4  12  12       91.63       78.85      7.42 o 
  -3  13  12       80.26       84.99      7.51 o 
  -2  13  12       41.79       41.68      6.53 o 
  -1  13  12       88.79       89.45      5.40 o 
   0  13  12       33.94       35.89      3.75 o 
   1  13  12        2.80        3.93      3.97 o 
   2  13  12        3.78        3.28      2.62 o 
   3  13  12        0.31        5.06      2.55 o 
  -2  14  12       47.88       45.73      7.95 o 
  -1  14  12        6.49        7.72      5.45 o 
   0  14  12       51.88       52.10      3.98 o 
   1  14  12       40.26       45.10      6.14 o 
  -7   1  13       11.74        6.54      3.61 o 
  -6   1  13      532.24      503.49     12.95 o 
  -5   1  13      394.90      384.82     11.67 o 
  -4   1  13      209.45      210.32      9.83 o 
  -3   1  13     1861.34     1861.32     23.38 o 
  -2   1  13     1958.16     1971.92     23.65 o 
  -1   1  13       26.25       22.82      4.58 o 
   0   1  13     1414.63     1404.97     22.19 o 
   1   1  13     1829.41     1891.40     33.11 o 
   2   1  13       65.04       69.57      4.66 o 
   3   1  13      441.84      433.56      8.06 o 
   4   1  13      527.68      508.94     12.03 o 
   5   1  13      283.38      264.62     12.85 o 
   6   1  13       13.38        6.98      9.31 o 
   7   1  13     1618.25     1748.69     39.76 o 
  -7   2  13        0.67        4.99      3.34 o 
  -6   2  13        4.10        3.03      3.49 o 
  -5   2  13      148.81      145.61      9.58 o 
  -4   2  13       32.34       39.06     10.15 o 
  -3   2  13       21.17       14.97      3.47 o 
  -2   2  13     1120.81     1088.60     15.34 o 
  -1   2  13      398.22      411.82      7.34 o 
   0   2  13      493.88      500.18      8.21 o 
   1   2  13        0.11        2.59      2.29 o 
   2   2  13      170.65      171.04      5.72 o 
   3   2  13       12.47        8.33      2.43 o 
   4   2  13        1.77        4.52      2.69 o 
   5   2  13       70.78       64.51     11.38 o 
   6   2  13      613.35      616.35     32.40 o 
   7   2  13        2.29       -0.30      8.00 o 
  -7   3  13       21.06       16.29      6.56 o 
  -6   3  13      231.63      246.22     10.05 o 
  -5   3  13       40.80       40.90      9.04 o 
  -4   3  13       92.19       90.50      6.51 o 
  -3   3  13       38.92       51.29      7.77 o 
  -2   3  13       31.83       30.22      4.42 o 
  -1   3  13      251.10      234.45      6.14 o 
   0   3  13      120.13       98.87      4.49 o 
   1   3  13       14.04       13.52      4.00 o 
   2   3  13      287.78      275.59      6.76 o 
   3   3  13      677.88      715.09     14.50 o 
   4   3  13       18.96       12.21      4.78 o 
   5   3  13      870.10      881.73     20.29 o 
   6   3  13      115.55      106.08     14.81 o 
   7   3  13       13.42        4.83      6.63 o 
  -6   4  13      233.35      220.29      9.13 o 
  -5   4  13      328.81      301.98     10.30 o 
  -4   4  13      321.13      316.79     10.56 o 
  -3   4  13      319.25      292.96      7.41 o 
  -2   4  13       46.44       26.08      4.78 o 
  -1   4  13      110.32       95.55      4.57 o 
   0   4  13      649.09      675.52     10.62 o 
   1   4  13      375.09      384.16      7.04 o 
   2   4  13     1254.54     1234.59     16.32 o 
   3   4  13      209.79      180.22     10.29 o 
   4   4  13     2488.06     2519.37     26.17 o 
   5   4  13       31.93       20.81      6.04 o 
   6   4  13        0.72        3.07      4.81 o 
  -6   5  13       32.69       24.47      7.41 o 
  -5   5  13      319.42      308.25     10.39 o 
  -4   5  13       63.47       60.23      8.85 o 
  -3   5  13      194.21      167.48      6.87 o 
  -2   5  13      274.36      262.50      6.17 o 
  -1   5  13      404.65      415.62      7.93 o 
   0   5  13     3552.36     3476.44     29.23 o 
   1   5  13        7.51        3.55      2.73 o 
   2   5  13       17.08       10.38      2.82 o 
   3   5  13      188.04      174.86      7.48 o 
   4   5  13     1070.60     1032.15     22.57 o 
   5   5  13      127.59      141.14     15.01 o 
   6   5  13       99.07      118.36      9.61 o 
  -6   6  13      113.46      127.57      5.45 o 
  -5   6  13      310.65      290.82      8.73 o 
  -4   6  13       53.58       40.71      7.12 o 
  -3   6  13        3.89       10.64      3.61 o 
  -2   6  13       38.43       34.89      3.07 o 
  -1   6  13     1364.24     1297.47     20.46 o 
   0   6  13       20.93       11.18      4.09 o 
   1   6  13      475.95      470.75      9.24 o 
   2   6  13     1314.79     1395.99     20.26 o 
   3   6  13        1.16        1.06      2.38 o 
   4   6  13      208.62      212.02     12.81 o 
   5   6  13        8.50        7.26      3.77 o 
   6   6  13      313.55      303.80     14.02 o 
  -6   7  13       41.99       38.06     10.08 o 
  -5   7  13      107.82       88.32      6.54 o 
  -4   7  13      136.62      130.46      5.79 o 
  -3   7  13      458.58      435.58      9.74 o 
  -2   7  13      145.58      119.09      3.39 o 
  -1   7  13      329.99      322.89      6.97 o 
   0   7  13      154.02      134.36      3.87 o 
   1   7  13      310.60      273.62     10.57 o 
   2   7  13      102.28      106.59      7.14 o 
   3   7  13      412.65      437.06     15.32 o 
   4   7  13       87.14       75.16      8.92 o 
   5   7  13        0.73        3.70      3.03 o 
   6   7  13      159.76      166.95      9.30 o 
  -5   8  13        0.42        4.03      2.23 o 
  -4   8  13       49.70       56.86      5.32 o 
  -3   8  13      499.47      525.34     12.07 o 
  -2   8  13       37.77       30.44      8.74 o 
  -1   8  13       82.56       96.58      3.89 o 
   0   8  13       58.94       68.78      4.19 o 
   1   8  13      309.69      332.93      7.40 o 
   2   8  13        8.81        8.68      2.81 o 
   3   8  13      402.53      388.36     17.50 o 
   4   8  13       17.81        7.62      4.91 o 
   5   8  13       16.34        8.45      4.69 o 
  -5   9  13      174.61      184.82      7.45 o 
  -4   9  13       33.71       44.52      9.02 o 
  -3   9  13        4.89        3.71      2.66 o 
  -2   9  13        5.40        4.09      2.15 o 
  -1   9  13       15.04       15.14      4.26 o 
   0   9  13       25.62       16.25      5.08 o 
   1   9  13        1.44        2.65      1.50 o 
   2   9  13       10.10       11.79      3.90 o 
   3   9  13       61.54       63.41     10.92 o 
   4   9  13        6.81        3.91      3.65 o 
   5   9  13       84.25       80.65      7.32 o 
  -5  10  13       16.37       14.94      7.28 o 
  -4  10  13       96.94       99.64      7.76 o 
  -3  10  13        1.02        2.87      2.40 o 
  -2  10  13       15.80       18.11      5.35 o 
  -1  10  13      146.73      178.23      4.42 o 
   0  10  13       85.05       81.36      3.55 o 
   1  10  13        9.26        6.38      4.12 o 
   2  10  13      161.97      169.97     10.42 o 
   3  10  13      128.16      141.69      8.43 o 
   4  10  13       31.67       21.45      9.18 o 
  -4  11  13       60.41       53.43      6.69 o 
  -3  11  13      118.86      107.02      4.82 o 
  -2  11  13        8.05        5.63      2.29 o 
  -1  11  13        0.02        2.80      2.11 o 
   0  11  13       69.92       83.27      6.34 o 
   1  11  13       50.04       45.88      4.63 o 
   2  11  13       86.13       94.85      7.66 o 
   3  11  13        0.03        3.48      3.43 o 
   4  11  13      103.68      109.78      9.06 o 
  -3  12  13       61.28       61.58      5.36 o 
  -2  12  13      226.79      260.07      7.64 o 
  -1  12  13      143.60      179.32      7.43 o 
   0  12  13      357.97      388.99     11.38 o 
   1  12  13       51.21       43.82     10.54 o 
   2  12  13       38.53       57.22      8.68 o 
   3  12  13       75.11      103.21     20.94 o 
  -2  13  13      165.64      170.55      6.53 o 
  -1  13  13        8.92        8.79      4.58 o 
   0  13  13       98.80      126.51     10.05 o 
   1  13  13       15.86       16.89      6.51 o 
   2  13  13        0.81        1.48      3.29 o 
  -6   0  14       22.16       13.51      6.51 o 
  -5   0  14       90.26       86.42      7.70 o 
  -4   0  14       87.63       67.72     17.82 o 
  -3   0  14        0.42        3.18      3.34 o 
  -2   0  14     1006.55     1102.63     21.65 o 
  -1   0  14     1653.43     1829.24     32.43 o 
   0   0  14     1146.17     1121.01     28.84 o 
   1   0  14       47.81       44.67      7.75 o 
   2   0  14      710.97      718.53     18.24 o 
   3   0  14      256.18      235.12     12.66 o 
   4   0  14      268.71      274.36     36.72 o 
   5   0  14     1151.03     1234.32     55.93 o 
   6   0  14      244.50      287.33     24.62 o 
  -6   1  14       55.17       57.01      7.88 o 
  -5   1  14      304.22      335.66     11.11 o 
  -4   1  14        1.25        1.95      3.17 o 
  -3   1  14       14.32       15.46      4.49 o 
  -2   1  14       26.42       22.06      4.78 o 
  -1   1  14      122.67       94.59      4.66 o 
   0   1  14       59.93       55.61      6.18 o 
   1   1  14       62.39       69.71      6.15 o 
   2   1  14       26.31       24.71      4.61 o 
   3   1  14      117.27      123.76      7.06 o 
   4   1  14      441.79      443.12     10.74 o 
   5   1  14        2.96        4.79      4.45 o 
   6   1  14      317.62      290.54     16.45 o 
  -6   2  14      207.47      206.97      8.70 o 
  -5   2  14      241.01      244.96     11.33 o 
  -4   2  14      723.61      732.00     16.34 o 
  -3   2  14      179.52      184.48      5.94 o 
  -2   2  14      117.93      118.08      5.43 o 
  -1   2  14       32.53       32.24      4.42 o 
   0   2  14      747.63      630.44     10.43 o 
   1   2  14      617.27      675.52     11.09 o 
   2   2  14      439.73      460.03      9.12 o 
   3   2  14      477.37      498.69     17.58 o 
   4   2  14      115.87      112.16      5.53 o 
   5   2  14      173.94      156.90     13.40 o 
   6   2  14      369.23      395.59     19.12 o 
  -6   3  14       89.08       98.23      9.07 o 
  -5   3  14        9.22        9.19      4.38 o 
  -4   3  14       14.68       15.96      6.16 o 
  -3   3  14      177.14      163.38      5.78 o 
  -2   3  14      276.01      260.82      9.41 o 
  -1   3  14      504.53      423.97     10.97 o 
   0   3  14      107.12       84.03      3.70 o 
   1   3  14       59.25       54.24      7.34 o 
   2   3  14     1472.75     1420.64     17.52 o 
   3   3  14        1.71        2.83      2.96 o 
   4   3  14        7.57        5.21      2.79 o 
   5   3  14      186.73      167.93     13.25 o 
   6   3  14      492.39      503.73     22.86 o 
  -6   4  14        3.50        5.13      4.11 o 
  -5   4  14       84.18       87.04      7.03 o 
  -4   4  14       10.95        7.97      3.81 o 
  -3   4  14      493.36      440.20     10.24 o 
  -2   4  14      307.57      276.42      6.97 o 
  -1   4  14       12.35       18.41      3.82 o 
   0   4  14      147.77      145.13      5.54 o 
   1   4  14       49.38       47.78     10.65 o 
   2   4  14        0.06        0.99      2.14 o 
   3   4  14       39.01       30.02      6.19 o 
   4   4  14       74.69       84.70     10.06 o 
   5   4  14       18.70        7.44      5.28 o 
   6   4  14        3.45        1.73      5.27 o 
  -6   5  14       44.85       35.01     10.02 o 
  -5   5  14        6.06        8.96      5.21 o 
  -4   5  14       14.77       13.02      4.76 o 
  -3   5  14       13.65        9.53      3.64 o 
  -2   5  14       14.75       19.29      3.92 o 
  -1   5  14      287.89      290.76      8.58 o 
   0   5  14      204.49      192.41      5.72 o 
   1   5  14      239.33      218.81      6.01 o 
   2   5  14        0.64        3.52      2.14 o 
   3   5  14       18.13       16.26      4.63 o 
   4   5  14        7.32        4.02      2.84 o 
   5   5  14       41.94       19.96      6.47 o 
   6   5  14       30.26       16.94      6.19 o 
  -6   6  14       21.58       14.57      6.43 o 
  -5   6  14      497.13      558.23     12.25 o 
  -4   6  14       76.34       87.06      5.22 o 
  -3   6  14      470.99      436.49     11.58 o 
  -2   6  14        9.67        5.01      2.20 o 
  -1   6  14      187.36      159.99      6.61 o 
   0   6  14      148.27      167.11      8.74 o 
   1   6  14      113.21      136.30      5.63 o 
   2   6  14     1253.49     1261.30     17.06 o 
   3   6  14      181.57      176.46      9.36 o 
   4   6  14       93.19       90.69     14.58 o 
   5   6  14       35.46       36.83     12.17 o 
  -5   7  14      338.15      342.37     10.50 o 
  -4   7  14      157.26      133.82      6.37 o 
  -3   7  14       15.26        7.78      3.56 o 
  -2   7  14       52.93       41.57      7.68 o 
  -1   7  14        1.73        2.08      1.71 o 
   0   7  14        8.78        8.83      2.29 o 
   1   7  14      317.62      291.58      7.01 o 
   2   7  14     1062.40     1115.88     22.57 o 
   3   7  14       66.99       65.55     20.51 o 
   4   7  14        0.46        5.80      4.42 o 
   5   7  14       39.47       36.79     15.96 o 
  -5   8  14        6.11        5.51      3.47 o 
  -4   8  14       86.71      103.94      6.97 o 
  -3   8  14      280.88      298.47      7.34 o 
  -2   8  14      246.14      238.79      6.54 o 
  -1   8  14      697.05      629.35     12.39 o 
   0   8  14        6.10        3.82      2.01 o 
   1   8  14      373.03      393.31     11.47 o 
   2   8  14       55.11       38.05      9.96 o 
   3   8  14      123.12      142.04      8.49 o 
   4   8  14     1056.43     1048.82     23.00 o 
   5   8  14      126.87      107.04     10.00 o 
  -4   9  14      304.39      335.62      8.89 o 
  -3   9  14       47.16       44.63     10.90 o 
  -2   9  14       78.40       73.25      4.83 o 
  -1   9  14        5.16        3.06      1.54 o 
   0   9  14      224.96      221.50      5.09 o 
   1   9  14      169.68      181.36      6.37 o 
   2   9  14       16.24        9.58      4.29 o 
   3   9  14       40.76       24.85     10.28 o 
   4   9  14       22.19       11.24      5.89 o 
  -4  10  14       23.54       15.88      4.71 o 
  -3  10  14      353.49      349.49      8.68 o 
  -2  10  14       14.05       14.96      5.31 o 
  -1  10  14      314.00      330.31     10.96 o 
   0  10  14       78.72       92.58      4.77 o 
   1  10  14      299.67      298.05      6.87 o 
   2  10  14      543.01      558.15     16.52 o 
   3  10  14      384.27      395.04     12.57 o 
   4  10  14       41.84       27.18     11.34 o 
  -3  11  14      202.21      226.10     10.67 o 
  -2  11  14      312.23      364.28      9.30 o 
  -1  11  14       14.61       15.55      5.18 o 
   0  11  14        1.24        4.06      2.48 o 
   1  11  14        0.20        1.64      2.49 o 
   2  11  14        2.88        3.19      3.34 o 
   3  11  14        5.69       13.22      6.49 o 
  -2  12  14       20.91       14.72      5.97 o 
  -1  12  14      323.05      342.19     18.03 o 
   0  12  14       53.62       56.75      8.55 o 
   1  12  14      291.07      311.82     11.17 o 
   2  12  14       11.22        7.93      4.48 o 
  -6   1  15        0.83        4.78      3.54 o 
  -5   1  15      172.09      181.54      9.41 o 
  -4   1  15      255.14      263.99     12.07 o 
  -3   1  15      265.22      292.77      9.69 o 
  -2   1  15      109.74       98.72      8.62 o 
  -1   1  15      141.12      114.39      5.85 o 
   0   1  15        5.82        6.39      2.53 o 
   1   1  15       74.94       61.04      4.78 o 
   2   1  15       75.01       75.05      8.32 o 
   3   1  15       93.54       86.36      7.02 o 
   4   1  15        0.45        3.48      2.76 o 
   5   1  15        7.89        6.26      6.13 o 
   6   1  15        2.23        5.52      5.77 o 
  -6   2  15        4.61        5.67      2.26 o 
  -5   2  15       17.41       11.41      5.92 o 
  -4   2  15        9.89        7.81      4.28 o 
  -3   2  15        2.06        6.84      3.14 o 
  -2   2  15       33.47       34.71      5.83 o 
  -1   2  15       89.85       61.13      6.75 o 
   0   2  15      572.04      585.81     10.29 o 
   1   2  15      690.93      634.93     11.15 o 
   2   2  15      148.79      151.18      6.28 o 
   3   2  15        2.86        7.72      2.81 o 
   4   2  15      170.00      159.89      7.59 o 
   5   2  15        0.56        1.39      3.77 o 
   6   2  15       12.88        8.02     11.33 o 
  -6   3  15      108.42      118.37     10.83 o 
  -5   3  15      249.16      261.96     12.35 o 
  -4   3  15       99.80      108.20     12.01 o 
  -3   3  15      602.83      649.96     15.18 o 
  -2   3  15       44.50       57.75      6.28 o 
  -1   3  15      443.53      392.17      8.87 o 
   0   3  15       57.22       66.45      6.76 o 
   1   3  15        4.66        3.08      2.18 o 
   2   3  15      226.95      222.13      6.26 o 
   3   3  15       55.20       59.12      5.29 o 
   4   3  15        0.37        1.90      3.10 o 
   5   3  15       31.19       32.43      9.91 o 
   6   3  15      123.81      152.06     14.49 o 
  -6   4  15       96.23      113.29     17.14 o 
  -5   4  15       87.49       82.21     10.62 o 
  -4   4  15       35.19       30.24     11.00 o 
  -3   4  15       86.47       80.21      9.55 o 
  -2   4  15      173.33      171.09      9.65 o 
  -1   4  15     1147.20     1148.33     17.09 o 
   0   4  15        5.23        8.81      2.70 o 
   1   4  15        8.94        5.78      2.81 o 
   2   4  15       42.02       41.86      7.15 o 
   3   4  15      326.62      329.52     10.60 o 
   4   4  15      327.88      351.91     14.43 o 
   5   4  15       93.90      112.49     18.05 o 
  -5   5  15      912.79      980.35     18.71 o 
  -4   5  15      225.22      249.10      8.24 o 
  -3   5  15      206.37      186.92      6.65 o 
  -2   5  15      307.04      302.31     10.25 o 
  -1   5  15      160.84      165.51      8.95 o 
   0   5  15      111.74      115.96      5.92 o 
   1   5  15        5.61        5.37      2.28 o 
   2   5  15        0.56        5.59      2.92 o 
   3   5  15        6.13        9.02      5.06 o 
   4   5  15      215.17      215.69     11.39 o 
   5   5  15       16.24       15.26      8.53 o 
  -5   6  15       64.08       65.07      8.24 o 
  -4   6  15        1.11        3.16      2.87 o 
  -3   6  15      277.56      263.27      8.63 o 
  -2   6  15       69.87       63.93      5.76 o 
  -1   6  15      495.51      462.57      7.85 o 
   0   6  15        2.72        3.12      1.61 o 
   1   6  15      796.02      786.51     17.58 o 
   2   6  15       45.89       29.36      8.25 o 
   3   6  15        0.69        2.72      4.05 o 
   4   6  15       55.72       59.86     19.38 o 
   5   6  15      255.81      271.53     14.46 o 
  -5   7  15       82.23       71.61     10.99 o 
  -4   7  15      242.93      247.09      7.66 o 
  -3   7  15      922.87      942.23     14.28 o 
  -2   7  15       37.14       32.51      9.63 o 
  -1   7  15      170.63      189.17      4.88 o 
   0   7  15       33.19       21.63      6.28 o 
   1   7  15       18.16       19.11      6.04 o 
   2   7  15       32.30       24.27      6.53 o 
   3   7  15       12.57        9.00      4.04 o 
   4   7  15      121.26      127.84     13.83 o 
   5   7  15       24.94       17.19      5.50 o 
  -4   8  15       11.57       13.27      6.57 o 
  -3   8  15       28.86       32.34      6.93 o 
  -2   8  15        0.92        4.59      2.80 o 
  -1   8  15       61.10       71.75      5.89 o 
   0   8  15       44.08       34.12      4.20 o 
   1   8  15      177.59      172.31     10.49 o 
   2   8  15       20.53       15.58     10.12 o 
   3   8  15      383.47      409.77     14.01 o 
   4   8  15      116.99      107.46     12.17 o 
  -4   9  15        5.42        3.95      2.36 o 
  -3   9  15        0.96        3.26      2.57 o 
  -2   9  15        6.87        9.28      3.84 o 
  -1   9  15       37.78       26.69      7.66 o 
   0   9  15       76.29       78.56      6.98 o 
   1   9  15       24.68       22.24      6.38 o 
   2   9  15       20.90       12.82      4.41 o 
   3   9  15      163.35      181.49      8.35 o 
   4   9  15      505.92      483.56     17.23 o 
  -3  10  15       40.43       41.05      4.30 o 
  -2  10  15       63.59       77.10      6.00 o 
  -1  10  15       32.41       37.67      5.25 o 
   0  10  15        8.11        6.53      3.42 o 
   1  10  15        9.80        5.10      2.78 o 
   2  10  15        5.46        6.03      4.04 o 
   3  10  15        8.99       10.26      4.47 o 
  -2  11  15       96.60      100.60      5.32 o 
  -1  11  15        8.62        5.92      4.71 o 
   0  11  15       24.73       15.63      9.55 o 
   1  11  15        7.21        9.93      5.61 o 
   2  11  15       14.14       10.41      6.21 o 
  -5   0  16      849.36      920.68     25.35 o 
  -4   0  16        5.89        6.08      5.68 o 
  -3   0  16       29.60       18.08     11.29 o 
  -2   0  16        0.63        0.00      2.93 o 
  -1   0  16       27.14       21.21      6.53 o 
   0   0  16      214.90      230.30     12.87 o 
   1   0  16      107.59       83.04     10.33 o 
   2   0  16     1354.48     1366.41     33.94 o 
   3   0  16     1313.45     1310.89     38.17 o 
   4   0  16      135.89      126.76     11.99 o 
   5   0  16       97.32       96.03     13.75 o 
  -5   1  16      392.24      398.32     11.93 o 
  -4   1  16       88.04       93.00      8.44 o 
  -3   1  16      474.67      533.91     21.88 o 
  -2   1  16      633.64      656.27     13.11 o 
  -1   1  16      949.33      986.84     11.67 o 
   0   1  16      642.13      699.00     14.20 o 
   1   1  16      441.11      426.53      8.00 o 
   2   1  16       88.02      101.30      6.79 o 
   3   1  16       15.62       12.94      3.64 o 
   4   1  16       13.13       17.69      8.91 o 
   5   1  16        6.36        2.75      4.98 o 
  -5   2  16       25.12       28.01      8.22 o 
  -4   2  16      207.52      221.07     11.23 o 
  -3   2  16      203.35      209.03     11.31 o 
  -2   2  16        0.20        3.86      2.61 o 
  -1   2  16      173.70      184.08      6.73 o 
   0   2  16       79.17       93.27      6.91 o 
   1   2  16      649.03      622.73     13.63 o 
   2   2  16      117.21      127.90      5.53 o 
   3   2  16        3.55        4.02      2.44 o 
   4   2  16      474.26      487.13     17.20 o 
   5   2  16       86.42       69.49     11.59 o 
  -5   3  16       90.97       96.26     14.32 o 
  -4   3  16      342.88      345.15     11.46 o 
  -3   3  16      704.95      716.75     17.83 o 
  -2   3  16      164.65      193.26      7.32 o 
  -1   3  16      100.64      100.03      6.36 o 
   0   3  16      145.01      136.50      5.43 o 
   1   3  16        1.30        1.95      2.62 o 
   2   3  16       81.82       81.66      7.83 o 
   3   3  16       91.95       95.32      6.16 o 
   4   3  16        7.40        4.82      4.62 o 
   5   3  16        0.02       -1.06      8.54 o 
  -5   4  16       12.26       13.86      6.45 o 
  -4   4  16       29.77       18.26     15.71 o 
  -3   4  16        1.71        3.49      3.34 o 
  -2   4  16       17.82        7.16      3.82 o 
  -1   4  16       15.07       10.23      3.04 o 
   0   4  16      125.59      115.89      6.39 o 
   1   4  16      217.20      201.56      8.26 o 
   2   4  16       18.74       16.02      4.70 o 
   3   4  16       26.22       19.27      5.59 o 
   4   4  16       62.96       55.87      9.92 o 
   5   4  16        2.39        4.26      6.95 o 
  -5   5  16        1.53        5.01      3.56 o 
  -4   5  16        0.22        5.01      2.52 o 
  -3   5  16        8.52        7.55      4.90 o 
  -2   5  16       11.52        8.81      3.28 o 
  -1   5  16        0.10        4.34      2.50 o 
   0   5  16       15.94       13.42      3.88 o 
   1   5  16       37.60       43.23      6.58 o 
   2   5  16        9.35       11.08      3.69 o 
   3   5  16       68.06       40.11     12.76 o 
   4   5  16       38.26       33.09      7.66 o 
   5   5  16       17.76        8.99      8.07 o 
  -4   6  16       50.32       35.73      8.99 o 
  -3   6  16      157.45      145.67      6.40 o 
  -2   6  16        9.05        9.22      3.82 o 
  -1   6  16       39.00       32.19      7.53 o 
   0   6  16       58.30       41.40      9.48 o 
   1   6  16       43.19       34.49      9.30 o 
   2   6  16        0.11        5.65      2.78 o 
   3   6  16       34.71       26.63      7.23 o 
   4   6  16       54.22       49.08     10.09 o 
  -4   7  16        1.00        4.75      3.23 o 
  -3   7  16      386.99      410.66     12.34 o 
  -2   7  16       28.10       27.55      7.72 o 
  -1   7  16       57.90       60.93      7.49 o 
   0   7  16      134.91      148.40      5.25 o 
   1   7  16      203.90      222.13      8.09 o 
   2   7  16       20.59        6.71      3.97 o 
   3   7  16        7.64        3.81      4.33 o 
   4   7  16       12.70        5.32      4.07 o 
  -3   8  16       32.35       38.82      5.66 o 
  -2   8  16      120.52      120.73      9.21 o 
  -1   8  16        0.21        1.36      2.10 o 
   0   8  16        8.05        7.95      4.21 o 
   1   8  16      190.58      221.40      8.26 o 
   2   8  16        0.07        3.81      5.34 o 
   3   8  16      242.74      240.09     10.85 o 
  -3   9  16       22.65       18.26      6.40 o 
  -2   9  16      248.83      245.63      9.27 o 
  -1   9  16     1081.79     1170.10     18.09 o 
   0   9  16       62.59       50.37      6.00 o 
   1   9  16      285.54      290.75      8.42 o 
   2   9  16       19.89       21.89      9.48 o 
   3   9  16      149.03      174.30      9.39 o 
  -2  10  16       45.24       44.79      6.29 o 
  -1  10  16       15.39       16.91      5.05 o 
   0  10  16        1.05        2.48      3.03 o 
   1  10  16        5.82        3.07      2.74 o 
   2  10  16      111.95      110.52      6.88 o 
  -5   1  17       23.13       15.69      7.51 o 
  -4   1  17        4.70       11.75      6.57 o 
  -3   1  17       33.62       29.60      9.26 o 
  -2   1  17       53.24       52.94      5.97 o 
  -1   1  17        7.17        5.47      2.42 o 
   0   1  17      316.97      321.66     11.58 o 
   1   1  17      284.25      294.80      8.23 o 
   2   1  17        0.30        4.04      2.47 o 
   3   1  17      229.63      235.62     10.89 o 
   4   1  17       10.08       10.72      6.19 o 
  -4   2  17        7.80        5.72      3.35 o 
  -3   2  17      416.95      445.40     14.14 o 
  -2   2  17       61.15       64.18      6.81 o 
  -1   2  17      207.79      212.66      7.39 o 
   0   2  17        5.47        8.55      2.89 o 
   1   2  17       18.74       15.54      4.83 o 
   2   2  17       89.40       90.92      7.35 o 
   3   2  17        7.46        6.00      3.24 o 
   4   2  17      209.75      208.34     14.10 o 
  -4   3  17        0.02        2.98      3.32 o 
  -3   3  17      109.05      103.05      9.94 o 
  -2   3  17       72.98       54.61      8.88 o 
  -1   3  17      145.30      149.78      5.53 o 
   0   3  17      236.81      262.23      7.59 o 
   1   3  17      235.51      262.63      8.20 o 
   2   3  17      736.53      806.82     13.62 o 
   3   3  17      120.16      112.83      8.84 o 
   4   3  17      115.29       96.23     10.25 o 
  -4   4  17      250.30      250.04     10.55 o 
  -3   4  17      106.43      108.37     13.82 o 
  -2   4  17       38.63       45.29     10.27 o 
  -1   4  17      116.48      112.42      6.72 o 
   0   4  17        1.08        5.37      3.72 o 
   1   4  17       76.93       51.60     13.70 o 
   2   4  17        0.49        1.02      2.00 o 
   3   4  17        2.12        4.88      4.03 o 
   4   4  17      141.52      151.08     11.11 o 
  -4   5  17       52.03       41.00     15.44 o 
  -3   5  17      175.44      176.42     10.14 o 
  -2   5  17      283.80      301.17     15.75 o 
  -1   5  17      582.51      601.73     17.94 o 
   0   5  17      154.37      139.47      6.94 o 
   1   5  17      128.29      134.32      7.39 o 
   2   5  17      227.34      228.54     10.69 o 
   3   5  17      270.75      271.24     10.94 o 
   4   5  17      176.85      184.13      8.88 o 
  -3   6  17       19.58       21.31      5.76 o 
  -2   6  17      318.41      300.03      8.54 o 
  -1   6  17       26.86       16.15      6.54 o 
   0   6  17      146.96      148.79      6.55 o 
   1   6  17       54.30       47.69     10.20 o 
   2   6  17      101.93      100.23      9.45 o 
   3   6  17      117.28      114.25     12.87 o 
  -3   7  17       40.21       31.18      9.95 o 
  -2   7  17       16.20       20.88      5.85 o 
  -1   7  17       18.47       10.42      4.36 o 
   0   7  17      526.67      517.62     12.37 o 
   1   7  17      378.83      382.77     12.80 o 
   2   7  17      156.02      133.79     11.68 o 
   3   7  17      144.87      145.49     15.42 o 
  -2   8  17       71.00       63.27      7.46 o 
  -1   8  17       50.24       50.74      5.36 o 
   0   8  17      144.06      185.02     10.56 o 
   1   8  17       66.10       69.75      6.73 o 
   2   8  17        3.01        4.20      4.20 o 
  -1   9  17        3.16        3.63      2.50 o 
   0   9  17       17.70       13.38      5.59 o 
   1   9  17        4.03        5.17      2.90 o 
  -4   0  18        6.38        3.72      6.22 o 
  -3   0  18      501.72      549.76     19.29 o 
  -2   0  18       98.48      120.93     23.81 o 
  -1   0  18      517.04      529.84     21.50 o 
   0   0  18      258.80      286.11     17.41 o 
   1   0  18      591.51      582.11     24.01 o 
   2   0  18        8.72       14.61      6.27 o 
   3   0  18      108.76       91.39     11.96 o 
   4   0  18       13.15       10.54      8.47 o 
  -4   1  18        4.79        7.48      3.97 o 
  -3   1  18        6.46        8.70      4.83 o 
  -2   1  18       13.66        9.28      7.30 o 
  -1   1  18       66.08       76.67      5.20 o 
   0   1  18       94.16       84.62      6.25 o 
   1   1  18       37.74       42.92      9.86 o 
   2   1  18      444.94      490.20     13.28 o 
   3   1  18      168.10      190.51      8.97 o 
   4   1  18      182.04      193.42     17.18 o 
  -4   2  18      214.92      229.64     10.52 o 
  -3   2  18      127.05      131.07      7.72 o 
  -2   2  18      233.73      220.80     11.61 o 
  -1   2  18      296.39      313.75     10.31 o 
   0   2  18      135.74      158.93      7.90 o 
   1   2  18      140.65      136.07      7.47 o 
   2   2  18       59.84       48.97      8.63 o 
   3   2  18      126.05      124.18      9.60 o 
  -3   3  18       15.17       17.18      6.96 o 
  -2   3  18      102.59      115.61     18.08 o 
  -1   3  18       11.18        8.32      3.76 o 
   0   3  18        6.36        6.55      1.93 o 
   1   3  18       20.34       14.56      3.89 o 
   2   3  18        0.18        1.69      3.30 o 
   3   3  18       38.19       19.87     14.48 o 
  -3   4  18       89.97       84.15     13.60 o 
  -2   4  18       32.78       28.79      5.63 o 
  -1   4  18      116.53      133.36      7.12 o 
   0   4  18       56.18       31.56      8.65 o 
   1   4  18        0.71        3.21      2.98 o 
   2   4  18      203.22      219.06      7.59 o 
   3   4  18      163.08      185.89     10.95 o 
  -3   5  18        5.44        9.60      5.25 o 
  -2   5  18      146.44      145.53      7.06 o 
  -1   5  18        3.12        5.68      3.29 o 
   0   5  18        1.38        3.22      2.60 o 
   1   5  18        8.63        8.03      3.08 o 
   2   5  18       13.63        5.95      3.37 o 
   3   5  18        8.03        9.22      4.52 o 
  -2   6  18       82.07       87.09      8.17 o 
  -1   6  18        0.06        2.35      2.39 o 
   0   6  18       41.63       25.98     12.07 o 
   1   6  18        3.42        4.33      2.25 o 
   2   6  18        0.41        4.63      2.93 o 
  -1   7  18        1.38        1.99      1.66 o 
   0   7  18      119.03      117.68     11.14 o 
   1   7  18        9.65        7.93      3.49 o 
  -2   1  19        9.55        2.87      3.62 o 
  -1   1  19        1.02        6.31      3.37 o 
   0   1  19      140.61      140.31      6.12 o 
   1   1  19        1.18        1.86      2.32 o 
   2   1  19       72.22       65.35      8.06 o 
  -2   2  19        7.93        9.18      5.65 o 
  -1   2  19      188.47      225.17      8.78 o 
   0   2  19      102.20      119.62      5.89 o 
   1   2  19      164.23      152.46      6.92 o 
   2   2  19        0.10        5.84      3.06 o 
  -2   3  19        0.79        6.29      4.11 o 
  -1   3  19        2.53        2.00      1.99 o 
   0   3  19      321.13      332.89      9.76 o 
   1   3  19      135.51      148.92      7.82 o 
   2   3  19       18.43       17.93      5.60 o 
  -2   4  19      465.73      510.74     22.56 o 
  -1   4  19      352.55      341.83      8.93 o 
   0   4  19        0.50        4.81      3.87 o 
   1   4  19      300.02      327.82      9.42 o 
  -1   5  19        0.08        3.36      2.31 o 
   0   5  19       23.11        8.93      5.45 o 
   1   5  19       62.04       64.81      8.30 o 
                                                 
